# Supplementary material for: Solution-processable integrated CMOS circuits based on colloidal CuInSe2 quantum dots
Source: Nat Commun. 2020 Oct 19;11:5280. doi: 10.1038/s41467-020-18932-5 (PMC7572511; doi:10.1038/s41467-020-18932-5)
Supplement: Supplementary file 2 — Source Data [file 41467_2020_18932_MOESM2_ESM.xlsx]

## Sheet: Fig. 1
Fig. 1d. IDS vs VDS of EDT Au-FET							Fig. 1e. IDS vs VDS of NH4Cl Au-FET							Fig. 1f. IDS vs VDS of NH4I Au-FET							Fig. 1g. IDS vs VDS of NH4Br Au-FET
VDS (V)	IDS (A)						VDS (V)	IDS (A)						VDS (V)	IDS (A)						VDS (V)	IDS (A) (p-type)					VDS (V)	IDS (A) (n-type)
	VGS = 0 V	VGS = -10 V	VGS = -20 V	VGS = -30 V	VGS = -40 V			VGS = 0 V	VGS = -10 V	VGS = -20 V	VGS = -30 V	VGS = -40 V			VGS = 0 V	VGS = -10 V	VGS = -20 V	VGS = -30 V	VGS = -40 V			VGS = 0 V	VGS = -10 V	VGS = -20 V	VGS = -30 V	VGS = -40 V		VGS = 0 V	VGS = 10 V	VGS = 20 V	VGS = 30 V	VGS = 40 V
0	-1.67116e-10	4.40301e-10	4.58646e-10	4.78767e-10	5.68644e-10		0	2.2415e-11	4.95458e-11	1.56603e-10	5.2915e-10	8.89805e-10		0	-4.67558e-10	5.996e-11	2.05991e-10	1.54373e-09	6.21879e-10		0	-7.08602e-12	9.68601e-11	1.24015e-10	1.8315e-10	3.21754e-10	0	5.40655e-11	4.87208e-11	1.30004e-10	1.26889e-10	3.1275e-11
-1	-3.88893e-09	-4.35744e-09	-4.63251e-09	-5.11992e-09	-5.77485e-09		-1	-2.10539e-09	-3.63178e-09	-5.4402e-09	-8.20335e-09	-1.03485e-08		-1	-1.00931e-09	-2.34935e-09	-3.72314e-09	-4.31933e-09	-7.22069e-09		-1	-2.12758e-10	-1.02005e-09	-1.80919e-09	-2.81539e-09	-3.98291e-09	1	3.32132e-10	1.69651e-10	2.37334e-10	2.92439e-10	3.28705e-10
-2	-7.07862e-09	-9.0507e-09	-9.47814e-09	-1.01385e-08	-1.10344e-08		-2	-3.89637e-09	-6.8952e-09	-1.05323e-08	-1.59883e-08	-2.0063e-08		-2	-1.31661e-09	-3.95703e-09	-6.67579e-09	-9.16503e-09	-1.44859e-08		-2	-2.5754e-10	-1.7464e-09	-3.12826e-09	-4.63325e-09	-5.16797e-09	2	5.80633e-10	2.71181e-10	3.23264e-10	4.44579e-10	5.98365e-10
-3	-1.04933e-08	-1.26454e-08	-1.38028e-08	-1.54926e-08	-1.70377e-08		-3	-5.6846e-09	-9.9599e-09	-1.527e-08	-2.2995e-08	-2.877e-08		-3	-1.53223e-09	-5.31059e-09	-9.48426e-09	-1.37737e-08	-2.10741e-08		-3	-2.5614e-10	-2.37465e-09	-4.35766e-09	-6.48504e-09	-8.3121e-09	3	8.984e-10	3.62731e-10	3.98954e-10	5.89079e-10	8.47515e-10
-4	-1.35703e-08	-1.62698e-08	-1.78118e-08	-1.97432e-08	-2.17726e-08		-4	-7.2815e-09	-1.29267e-08	-1.97198e-08	-2.94188e-08	-3.65895e-08		-4	-1.68698e-09	-6.45539e-09	-1.20775e-08	-1.75634e-08	-2.67607e-08		-4	-2.40118e-10	-2.81989e-09	-5.30974e-09	-8.01447e-09	-1.06685e-08	4	1.25526e-09	4.48741e-10	4.70434e-10	7.25069e-10	1.07967e-09
-5	-1.6861e-08	-1.97678e-08	-2.16939e-08	-2.40327e-08	-2.65778e-08		-5	-8.93345e-09	-1.56368e-08	-2.39559e-08	-3.52613e-08	-4.38096e-08		-5	-1.8042e-09	-7.46306e-09	-1.40968e-08	-2.0513e-08	-3.21144e-08		-5	-2.32793e-10	-3.15544e-09	-6.1064e-09	-9.39309e-09	-1.26845e-08	5	1.64049e-09	5.28951e-10	5.32128e-10	8.53869e-10	1.29515e-09
-6	-1.98776e-08	-2.3144e-08	-2.5435e-08	-2.81951e-08	-3.12111e-08		-6	-1.05539e-08	-1.83138e-08	-2.80399e-08	-4.09316e-08	-5.0701e-08		-6	-1.88981e-09	-8.33035e-09	-1.60164e-08	-2.426e-08	-3.70955e-08		-6	-2.3423e-10	-3.40102e-09	-6.80546e-09	-1.05974e-08	-1.54197e-08	6	2.06387e-09	6.05761e-10	5.98182e-10	9.74619e-10	1.49581e-09
-7	-2.27702e-08	-2.64188e-08	-2.90653e-08	-3.22452e-08	-3.57429e-08		-7	-1.21256e-08	-2.08912e-08	-3.18967e-08	-4.62115e-08	-5.7181e-08		-7	-1.95811e-09	-9.1676e-09	-1.77683e-08	-2.74446e-08	-4.17646e-08		-7	-2.48063e-10	-3.57156e-09	-7.36941e-09	-1.1653e-08	-1.89643e-08	7	2.52881e-09	6.78981e-10	6.60787e-10	1.09109e-09	1.68713e-09
-8	-2.55842e-08	-2.96219e-08	-3.26007e-08	-3.61896e-08	-4.01487e-08		-8	-1.3694e-08	-2.34177e-08	-3.55867e-08	-5.12465e-08	-6.32455e-08		-8	-2.01513e-09	-9.8081e-09	-1.93683e-08	-3.03699e-08	-4.61408e-08		-8	-2.7552e-10	-3.68766e-09	-7.85268e-09	-1.26296e-08	-2.11589e-08	8	3.03188e-09	7.52029e-10	7.17341e-10	1.20316e-09	1.86656e-09
-9	-2.85212e-08	-3.27393e-08	-3.6048e-08	-4.00308e-08	-4.44585e-08		-9	-1.52926e-08	-2.58225e-08	-3.9243e-08	-5.5955e-08	-6.9023e-08		-9	-2.05825e-09	-1.04112e-08	-2.08307e-08	-3.301e-08	-5.02326e-08		-9	-3.17223e-10	-3.74788e-09	-8.29267e-09	-1.37896e-08	-2.29869e-08	9	3.59445e-09	8.68298e-10	7.69957e-10	1.30862e-09	2.03664e-09
-10	-3.02058e-08	-3.57858e-08	-3.94179e-08	-4.37877e-08	-4.86351e-08		-10	-1.68381e-08	-2.82404e-08	-4.27188e-08	-6.05145e-08	-7.45105e-08		-10	-2.09787e-09	-1.09246e-08	-2.21506e-08	-3.54811e-08	-5.40877e-08		-10	-3.61415e-10	-3.76882e-09	-8.65117e-09	-1.61129e-08	-2.45966e-08	10	4.16911e-09	1.0134e-09	8.18792e-10	1.41421e-09	2.1964e-09
-11	-3.25641e-08	-3.87705e-08	-4.26258e-08	-4.74837e-08	-5.27733e-08		-11	-1.85013e-08	-3.05558e-08	-4.61534e-08	-6.4949e-08	-7.99405e-08		-11	-2.13098e-09	-1.13704e-08	-2.33607e-08	-3.77285e-08	-5.77101e-08		-11	-4.10419e-10	-3.75412e-09	-8.9525e-09	-1.73737e-08	-2.60464e-08	11	4.79865e-09	1.18544e-09	8.62198e-10	1.51529e-09	2.35106e-09
-12	-3.73149e-08	-4.16976e-08	-4.50051e-08	-5.10843e-08	-5.68071e-08		-12	-2.01301e-08	-3.3038e-08	-4.94157e-08	-6.9248e-08	-8.49235e-08		-12	-2.16031e-09	-1.17505e-08	-2.44334e-08	-3.98679e-08	-6.11171e-08		-12	-4.61808e-10	-3.71291e-09	-9.197e-09	-1.83588e-08	-2.73442e-08	12	5.46084e-09	1.39177e-09	9.01928e-10	1.61164e-09	2.49646e-09
-13	-3.95169e-08	-4.45818e-08	-4.87779e-08	-5.46264e-08	-6.07824e-08		-13	-2.15175e-08	-3.50917e-08	-5.27075e-08	-7.3361e-08	-9.01535e-08		-13	-2.18596e-09	-1.20874e-08	-2.54225e-08	-4.186e-08	-6.42878e-08		-13	-5.17367e-10	-3.6561e-09	-9.39958e-09	-1.91545e-08	-2.85504e-08	13	6.17262e-09	1.61405e-09	9.37968e-10	1.70262e-09	2.63218e-09
-14	-4.19745e-08	-4.74213e-08	-5.2023e-08	-5.81214e-08	-6.46812e-08		-14	-2.32479e-08	-3.7627e-08	-5.5905e-08	-7.7456e-08	-9.50705e-08		-14	-2.20895e-09	-1.23731e-08	-2.63038e-08	-4.3642e-08	-6.72814e-08		-14	-5.74544e-10	-3.5937e-09	-9.55684e-09	-1.98683e-08	-2.96379e-08	14	6.94163e-09	1.88913e-09	9.72658e-10	1.79195e-09	2.76364e-09
-15	-4.44771e-08	-5.02194e-08	-5.51451e-08	-6.1548e-08	-6.85422e-08		-15	-2.50771e-08	-3.96076e-08	-5.90705e-08	-8.13845e-08	-9.99685e-08		-15	-2.23275e-09	-1.26116e-08	-2.71112e-08	-4.53362e-08	-7.00916e-08		-15	-6.33811e-10	-3.53106e-09	-9.67269e-09	-2.04454e-08	-3.06386e-08	15	7.93875e-09	2.21437e-09	1.00825e-09	1.87746e-09	2.89062e-09
-16	-4.64268e-08	-5.29722e-08	-5.81994e-08	-6.49104e-08	-7.29876e-08		-16	-2.67625e-08	-4.18827e-08	-6.2191e-08	-8.52055e-08	-1.04635e-07		-16	-2.25494e-09	-1.28155e-08	-2.78132e-08	-4.68765e-08	-7.27425e-08		-16	-6.95985e-10	-3.47448e-09	-9.75348e-09	-2.09388e-08	-3.15535e-08	16	1.01237e-08	2.67029e-09	1.05391e-09	1.95894e-09	3.01094e-09
-17	-4.95879e-08	-5.56899e-08	-6.13962e-08	-6.88806e-08	-7.59072e-08		-17	-2.84977e-08	-4.44625e-08	-6.5224e-08	-8.9157e-08	-1.09409e-07		-17	-2.27573e-09	-1.29873e-08	-2.847e-08	-4.83046e-08	-7.52476e-08		-17	-7.63431e-10	-3.42755e-09	-9.80308e-09	-2.1362e-08	-3.23913e-08	17	1.16571e-08	3.13527e-09	1.11632e-09	2.00868e-09	3.12563e-09
-18	-5.1909e-08	-5.83728e-08	-6.47628e-08	-7.13862e-08	-7.95156e-08		-18	-3.0109e-08	-4.69164e-08	-6.8384e-08	-9.30485e-08	-1.14061e-07		-18	-2.29553e-09	-1.31251e-08	-2.90303e-08	-4.96161e-08	-7.75691e-08		-18	-8.32828e-10	-3.39141e-09	-9.82167e-09	-2.17205e-08	-3.31696e-08	18	1.31037e-08	3.64187e-09	1.20062e-09	2.07385e-09	3.23541e-09
-19	-5.36916e-08	-6.10308e-08	-6.69582e-08	-7.45488e-08	-8.30862e-08		-19	-3.20199e-08	-4.92248e-08	-7.1458e-08	-9.67105e-08	-1.18547e-07		-19	-2.31709e-09	-1.32342e-08	-2.953e-08	-5.08455e-08	-7.97229e-08		-19	-9.086e-10	-3.36078e-09	-9.81714e-09	-2.20122e-08	-3.38767e-08	19	1.45493e-08	4.18237e-09	1.3116e-09	2.15479e-09	3.34261e-09
-20	-5.64246e-08	-6.42732e-08	-6.9762e-08	-7.77162e-08	-8.6634e-08		-20	-3.39461e-08	-5.15785e-08	-7.4634e-08	-1.00268e-07	-1.23091e-07		-20	-2.3358e-09	-1.3319e-08	-2.99817e-08	-5.19517e-08	-8.17802e-08		-20	-9.8755e-10	-3.33677e-09	-9.79417e-09	-2.2262e-08	-3.45494e-08	20	1.59875e-08	4.78326e-09	1.45589e-09	2.2239e-09	3.44608e-09
-21	-5.94519e-08	-6.61458e-08	-7.25772e-08	-8.08242e-08	-9.01416e-08		-21	-3.59724e-08	-5.41395e-08	-7.7686e-08	-1.04123e-07	-1.27346e-07		-21	-2.35858e-09	-1.34075e-08	-3.03715e-08	-5.2957e-08	-8.36761e-08		-21	-1.07007e-09	-3.31989e-09	-9.74116e-09	-2.24583e-08	-3.50885e-08	21	1.74828e-08	5.39982e-09	1.62603e-09	2.28436e-09	3.52074e-09
-22	-6.14976e-08	-6.86472e-08	-7.53606e-08	-8.39178e-08	-9.3606e-08		-22	-3.79337e-08	-5.65225e-08	-8.08475e-08	-1.08003e-07	-1.31953e-07		-22	-2.37782e-09	-1.34577e-08	-3.07314e-08	-5.38933e-08	-8.54679e-08		-22	-1.15684e-09	-3.31176e-09	-9.69252e-09	-2.26094e-08	-3.56477e-08	22	1.89966e-08	6.06548e-09	1.82938e-09	2.33439e-09	3.60972e-09
-23	-6.38934e-08	-7.11792e-08	-7.81242e-08	-8.69718e-08	-9.70284e-08		-23	-3.99861e-08	-5.91965e-08	-8.40405e-08	-1.11489e-07	-1.36531e-07		-23	-2.39928e-09	-1.34937e-08	-3.10153e-08	-5.47203e-08	-8.70715e-08		-23	-1.24822e-09	-3.31501e-09	-9.62695e-09	-2.26948e-08	-3.61313e-08	23	2.05588e-08	6.80401e-09	2.05801e-09	2.37771e-09	3.71945e-09
-24	-6.6087e-08	-7.36926e-08	-8.08554e-08	-8.99802e-08	-1.00357e-07		-24	-4.21071e-08	-6.14025e-08	-8.704e-08	-1.15394e-07	-1.40859e-07		-24	-2.42123e-09	-1.35241e-08	-3.12886e-08	-5.55051e-08	-8.86514e-08		-24	-1.34236e-09	-3.333e-09	-9.56792e-09	-2.27948e-08	-3.65536e-08	24	2.21525e-08	7.57254e-09	2.39997e-09	2.4197e-09	3.81471e-09
-25	-6.87576e-08	-7.61862e-08	-8.3547e-08	-9.29628e-08	-1.03718e-07		-25	-4.4092e-08	-6.4069e-08	-9.02615e-08	-1.19103e-07	-1.45345e-07		-25	-2.44409e-09	-1.35446e-08	-3.15104e-08	-5.62091e-08	-9.01437e-08		-25	-1.44451e-09	-3.36411e-09	-9.50718e-09	-2.28435e-08	-3.69346e-08	25	2.37945e-08	8.38408e-09	2.77101e-09	2.47265e-09	3.90574e-09
-26	-7.0656e-08	-7.86444e-08	-8.62332e-08	-9.59034e-08	-1.06985e-07		-26	-4.6293e-08	-6.68165e-08	-9.34595e-08	-1.22923e-07	-1.49925e-07		-26	-2.46624e-09	-1.35463e-08	-3.17015e-08	-5.6846e-08	-9.14493e-08		-26	-1.5506e-09	-3.40925e-09	-9.45222e-09	-2.28672e-08	-3.72819e-08	26	2.54779e-08	9.45147e-09	3.18591e-09	2.54238e-09	3.99112e-09
-27	-7.32774e-08	-8.10984e-08	-8.8875e-08	-9.88014e-08	-1.10236e-07		-27	-4.81245e-08	-6.9508e-08	-9.6704e-08	-1.2678e-07	-1.54329e-07		-27	-2.49049e-09	-1.35477e-08	-3.18602e-08	-5.74023e-08	-9.26853e-08		-27	-1.66275e-09	-3.45753e-09	-9.40653e-09	-2.2857e-08	-3.75705e-08	27	2.71932e-08	1.17148e-08	3.64187e-09	2.63631e-09	4.06801e-09
-28	-7.53078e-08	-8.35248e-08	-9.15018e-08	-1.0168e-07	-1.13427e-07		-28	-5.06655e-08	-7.24365e-08	-9.9725e-08	-1.30633e-07	-1.5882e-07		-28	-2.51737e-09	-1.35368e-08	-3.19881e-08	-5.79353e-08	-9.38409e-08		-28	-1.78551e-09	-3.5089e-09	-9.36664e-09	-2.28261e-08	-3.78326e-08	28	2.89552e-08	1.33187e-08	4.14553e-09	2.75745e-09	4.13539e-09
-29	-7.75176e-08	-8.59362e-08	-9.41412e-08	-1.04518e-07	-1.1661e-07		-29	-5.292e-08	-7.5212e-08	-1.03229e-07	-1.34586e-07	-1.63394e-07		-29	-2.54499e-09	-1.35146e-08	-3.21234e-08	-5.83618e-08	-9.48849e-08		-29	-1.91303e-09	-3.56678e-09	-9.32949e-09	-2.27864e-08	-3.80538e-08	29	3.07421e-08	1.48373e-08	4.69531e-09	2.95699e-09	4.19303e-09
-30	-7.90992e-08	-8.82978e-08	-9.66864e-08	-1.07315e-07	-1.19717e-07		-30	-5.5383e-08	-7.8014e-08	-1.06497e-07	-1.38356e-07	-1.67875e-07		-30	-2.57241e-09	-1.34993e-08	-3.22202e-08	-5.87797e-08	-9.58445e-08		-30	-2.04658e-09	-3.62286e-09	-9.30377e-09	-2.27277e-08	-3.82403e-08	30	3.25987e-08	1.63638e-08	5.29145e-09	3.19767e-09	4.24325e-09
-31	-8.21574e-08	-9.06798e-08	-9.92376e-08	-1.10108e-07	-1.22839e-07		-31	-5.7836e-08	-8.0534e-08	-1.10011e-07	-1.42363e-07	-1.72649e-07		-31	-2.60208e-09	-1.34774e-08	-3.22951e-08	-5.91707e-08	-9.67439e-08		-31	-2.19413e-09	-3.68938e-09	-9.2797e-09	-2.2661e-08	-3.84025e-08	31	3.44672e-08	1.78826e-08	5.93797e-09	3.46153e-09	4.28693e-09
-32	-8.44746e-08	-9.30264e-08	-1.01766e-07	-1.12862e-07	-1.25894e-07		-32	-6.035e-08	-8.3636e-08	-1.13499e-07	-1.46583e-07	-1.77371e-07		-32	-2.6308e-09	-1.34577e-08	-3.23568e-08	-5.94823e-08	-9.75612e-08		-32	-2.34611e-09	-3.75761e-09	-9.26187e-09	-2.2582e-08	-3.85294e-08	32	3.63909e-08	1.94343e-08	6.62654e-09	3.74826e-09	4.33767e-09
-33	-8.6745e-08	-9.53646e-08	-1.04264e-07	-1.15586e-07	-1.28936e-07		-33	-6.30765e-08	-8.6712e-08	-1.17186e-07	-1.50478e-07	-1.81927e-07		-33	-2.66061e-09	-1.34362e-08	-3.24148e-08	-5.97742e-08	-9.83155e-08		-33	-2.50938e-09	-3.82686e-09	-9.24551e-09	-2.25121e-08	-3.86361e-08	33	3.60265e-08	2.10208e-08	7.38496e-09	4.05774e-09	4.43729e-09
-34	-8.85876e-08	-9.7683e-08	-1.06778e-07	-1.18292e-07	-1.31904e-07		-34	-6.57335e-08	-8.9702e-08	-1.21671e-07	-1.54696e-07	-1.86921e-07		-34	-2.69441e-09	-1.34028e-08	-3.24496e-08	-6.00213e-08	-9.9023e-08		-34	-2.68715e-09	-3.90363e-09	-9.23601e-09	-2.24293e-08	-3.87109e-08	34	3.76005e-08	2.26674e-08	8.18095e-09	4.40511e-09	4.55624e-09
-35	-9.0819e-08	-9.9981e-08	-1.09238e-07	-1.20965e-07	-1.34865e-07		-35	-6.842e-08	-9.3039e-08	-1.24984e-07	-1.59008e-07	-1.9165e-07		-35	-2.72879e-09	-1.33683e-08	-3.24681e-08	-6.02436e-08	-9.96469e-08		-35	-2.87534e-09	-3.98414e-09	-9.22891e-09	-2.23473e-08	-3.87687e-08	35	3.79802e-08	2.43217e-08	9.00447e-09	4.78746e-09	4.70887e-09
-36	-9.32292e-08	-1.02268e-07	-1.11691e-07	-1.23627e-07	-1.37809e-07		-36	-7.1205e-08	-9.62905e-08	-1.28524e-07	-1.63129e-07	-1.96544e-07		-36	-2.76328e-09	-1.33434e-08	-3.24827e-08	-6.04468e-08	-1.0024e-07		-36	-3.08433e-09	-4.06903e-09	-9.22867e-09	-2.22756e-08	-3.88161e-08	36	3.92252e-08	2.60692e-08	1.04681e-08	5.21708e-09	4.89585e-09
-37	-9.4419e-08	-1.04532e-07	-1.14152e-07	-1.26269e-07	-1.40704e-07		-37	-7.42305e-08	-9.9501e-08	-1.32022e-07	-1.67538e-07	-2.01644e-07		-37	-2.79973e-09	-1.33151e-08	-3.24879e-08	-6.06131e-08	-1.00749e-07		-37	-3.31163e-09	-4.1574e-09	-9.23406e-09	-2.22052e-08	-3.88437e-08	37	4.07515e-08	2.78321e-08	1.26058e-08	5.69634e-09	5.12232e-09
-38	-9.76776e-08	-1.06796e-07	-1.16538e-07	-1.28883e-07	-1.43575e-07		-38	-7.73105e-08	-1.02786e-07	-1.35895e-07	-1.71883e-07	-2.06678e-07		-38	-2.83858e-09	-1.32925e-08	-3.25011e-08	-6.07724e-08	-1.01231e-07		-38	-3.56362e-09	-4.25462e-09	-9.24677e-09	-2.21411e-08	-3.88598e-08	38	4.24892e-08	2.9665e-08	1.42176e-08	6.2164e-09	5.3861e-09
-39	-1.00116e-07	-1.09038e-07	-1.18938e-07	-1.31478e-07	-1.46439e-07		-39	-8.03755e-08	-1.06276e-07	-1.39964e-07	-1.76328e-07	-2.11869e-07		-39	-2.87724e-09	-1.3268e-08	-3.24969e-08	-6.08816e-08	-1.01645e-07		-39	-3.83047e-09	-4.35786e-09	-9.27e-09	-2.20819e-08	-3.88643e-08	39	4.43812e-08	3.15288e-08	1.57658e-08	6.78621e-09	5.6886e-09
-40	-1.01788e-07	-1.11265e-07	-1.21324e-07	-1.34059e-07	-1.49251e-07		-40	-8.32555e-08	-1.09868e-07	-1.44009e-07	-1.81143e-07	-2.17159e-07		-40	-2.91641e-09	-1.32446e-08	-3.24758e-08	-6.09715e-08	-1.02066e-07		-40	-4.1834e-09	-4.46633e-09	-9.30591e-09	-2.20315e-08	-3.88583e-08	40	4.64087e-08	3.34273e-08	1.73157e-08	7.4209e-09	6.02196e-09

## Sheet: Fig. 2
Fig. 2b. In/(Cu+In) along the channel						Fig. 2c. IDS vs VDS of NH4I In-FET							Fig. 2d. μe and In/(Cu+In) vs. Tan
Distance from left indium contact (μm)	Before annealing		Distance from left indium contact (μm)	After annealing		VDS (V)	IDS (A)						Annealing temperature (oC)	μe (cm2V-1s-1)	In/(Cu+In)
	In/(Cu+In) (%)			In/(Cu+In) (%)			VGS = 0 V	VGS = 5 V	VGS = 10 V	VGS = 15 V	VGS = 20 V
0	100		0	100		0	1.636e-10	-7.92e-11	-1.11261e-08	-4.52342e-08	-1.11313e-07		150	0.000129	52.6212
7.8	52.67		8.1	62.7		1	2.552e-10	1.06204e-07	4.4173e-07	7.10651e-07	8.73026e-07		180	0.00646	57.9634
20.8	49.13		17.3	59.1		2	3.673e-10	1.50867e-07	7.74835e-07	1.35569e-06	1.76785e-06		210	0.00817	58.4265
31.6	51.3		32.2	63.1		3	1.7364e-09	1.70326e-07	1.0325e-06	1.91412e-06	2.56283e-06		250	0.136	64.5033
38.6	52.51		44.8	60.9		4	1.6055e-09	1.80426e-07	1.21617e-06	2.38087e-06	3.2695e-06		280	0.174	65.3598
49.2	49.19		57.9	65.2		5	2.0854e-09	1.86909e-07	1.33825e-06	2.77017e-06	3.89694e-06
60.5	51.7		77.1	68.7		6	2.5668e-09	1.91447e-07	1.42318e-06	3.08901e-06	4.45104e-06
73	52.2		92.2	66		7	2.7796e-09	1.95024e-07	1.48341e-06	3.34921e-06	4.93637e-06
87	51.4		100	100		8	3.3266e-09	1.97898e-07	1.52756e-06	3.55782e-06	5.35705e-06
100	100					9	3.3227e-09	2.00334e-07	1.56026e-06	3.72569e-06	5.72017e-06
						10	3.433e-09	2.02416e-07	1.58667e-06	3.8626e-06	6.02993e-06
						11	3.9885e-09	2.04148e-07	1.60768e-06	3.97576e-06	6.29576e-06
						12	4.6053e-09	2.05732e-07	1.62484e-06	4.06799e-06	6.52253e-06
						13	4.3817e-09	2.07066e-07	1.63924e-06	4.14589e-06	6.71866e-06
						14	5.0101e-09	2.08453e-07	1.65273e-06	4.21032e-06	6.88918e-06
						15	4.8664e-09	2.09646e-07	1.66414e-06	4.26618e-06	7.03677e-06
						16	4.7272e-09	2.10669e-07	1.6739e-06	4.31283e-06	7.16541e-06
						17	5.7376e-09	2.11668e-07	1.68211e-06	4.35477e-06	7.27847e-06
						18	6.4192e-09	2.12539e-07	1.69109e-06	4.39068e-06	7.37804e-06
						19	6.3574e-09	2.13466e-07	1.69883e-06	4.42301e-06	7.46657e-06
						20	6.63e-09	2.14358e-07	1.70543e-06	4.45228e-06	7.54608e-06

## Sheet: Fig. 3
Fig. 3a. Stability of ALD and non-ALD FETs					Fig. 3b. IDS vs VDS of ALD NH4I In-FETs							Fig. 3c. IDS vs VDS of ALD NH4I Au-FET
ALD FETs		non-ALD FETS			VDS (V)	IDS (A)						VDS (V)	IDS (A)
Time (day)	μe (cm2V-1s-1)	Time (min)	μe (cm2V-1s-1)			VGS = 0 V	VGS = 5 V	VGS = 10 V	VGS = 15 V	VGS = 20 V			VGS = 0 V	VGS = -10 V	VGS = -20 V	VGS = -30 V	VGS = -40 V
0	0.727	0	0.14		0	1.02965e-09	3.51999e-09	6.48469e-09	8.87478e-09	1.09434e-08		0	-8.5322e-11	5.25299e-10	9.00916e-10	1.2879e-09	1.5108e-09
1	0.791	10	0.00109		1	2.44641e-07	1.43444e-06	2.84821e-06	4.04052e-06	4.99689e-06		-1	-2.24002e-09	-4.35586e-09	-7.46036e-09	-1.09663e-08	-1.64645e-08
2	0.735	20	0.00021902		2	4.04104e-07	2.54179e-06	5.39446e-06	7.82472e-06	9.74212e-06		-2	-3.73409e-09	-8.45172e-09	-1.46007e-08	-2.18984e-08	-3.16886e-08
3	0.684	30	0.000153		3	5.15025e-07	3.36215e-06	7.62762e-06	1.13072e-05	1.42902e-05		-3	-4.96831e-09	-1.19474e-08	-2.1196e-08	-3.26981e-08	-4.46582e-08
10	0.672				4	5.99988e-07	3.9654e-06	9.57684e-06	1.45575e-05	1.86013e-05		-4	-6.02318e-09	-1.46611e-08	-2.68502e-08	-4.08032e-08	-5.7351e-08
18	0.652				5	6.7071e-07	4.4083e-06	1.12647e-05	1.75529e-05	2.2696e-05		-5	-6.927e-09	-1.7662e-08	-3.20942e-08	-4.89112e-08	-6.99914e-08
26	0.701				6	7.31868e-07	4.73551e-06	1.2678e-05	2.02953e-05	2.65646e-05		-6	-7.71823e-09	-2.03466e-08	-3.64315e-08	-5.68074e-08	-8.38675e-08
31	0.716				7	7.8666e-07	4.98173e-06	1.38658e-05	2.27977e-05	3.02193e-05		-7	-8.40574e-09	-2.26575e-08	-4.0504e-08	-6.42565e-08	-9.57339e-08
					8	8.37317e-07	5.17285e-06	1.48494e-05	2.50558e-05	3.3649e-05		-8	-8.98971e-09	-2.47218e-08	-4.49405e-08	-7.12812e-08	-1.06967e-07
					9	8.84519e-07	5.32663e-06	1.56606e-05	2.7089e-05	3.68674e-05		-9	-9.6257e-09	-2.65803e-08	-4.90109e-08	-7.79418e-08	-1.17523e-07
					10	9.29106e-07	5.45329e-06	1.63255e-05	2.89024e-05	3.98734e-05		-10	-1.00628e-08	-2.82337e-08	-5.26157e-08	-8.42204e-08	-1.28429e-07
					11	9.71544e-07	5.56176e-06	1.68681e-05	3.05041e-05	4.26647e-05		-11	-1.0471e-08	-2.9734e-08	-5.5917e-08	-8.91689e-08	-1.38365e-07
					12	1.00672e-06	5.65638e-06	1.73152e-05	3.19196e-05	4.52493e-05		-12	-1.08364e-08	-3.10928e-08	-5.89764e-08	-9.53145e-08	-1.47797e-07
					13	1.03919e-06	5.73784e-06	1.7687e-05	3.31547e-05	4.76341e-05		-13	-1.11711e-08	-3.22889e-08	-6.17928e-08	-9.97684e-08	-1.56705e-07
					14	1.06364e-06	5.81189e-06	1.79971e-05	3.42348e-05	4.98185e-05		-14	-1.14551e-08	-3.33644e-08	-6.44098e-08	-1.04504e-07	-1.65078e-07
					15	1.08863e-06	5.87942e-06	1.82631e-05	3.51726e-05	5.18143e-05		-15	-1.16839e-08	-3.43208e-08	-6.67908e-08	-1.09086e-07	-1.73145e-07
					16	1.11378e-06	5.9411e-06	1.84923e-05	3.59852e-05	5.36344e-05		-16	-1.18969e-08	-3.51825e-08	-6.90163e-08	-1.14837e-07	-1.80853e-07
					17	1.13931e-06	5.99885e-06	1.8692e-05	3.66937e-05	5.52861e-05		-17	-1.20902e-08	-3.59478e-08	-7.103e-08	-1.19507e-07	-1.88071e-07
					18	1.16472e-06	6.05507e-06	1.88695e-05	3.73044e-05	5.67742e-05		-18	-1.22597e-08	-3.66166e-08	-7.29157e-08	-1.23723e-07	-1.94968e-07
					19	1.19061e-06	6.10736e-06	1.90273e-05	3.78428e-05	5.8118e-05		-19	-1.24197e-08	-3.72374e-08	-7.46169e-08	-1.2756e-07	-2.01466e-07
					20	1.21921e-06	6.1559e-06	1.91712e-05	3.83146e-05	5.93282e-05		-20	-1.25579e-08	-3.77522e-08	-7.62016e-08	-1.31143e-07	-2.0758e-07
												-21	-1.26783e-08	-3.82345e-08	-7.7644e-08	-1.34446e-07	-2.13371e-07
												-22	-1.27807e-08	-3.86355e-08	-7.89712e-08	-1.37498e-07	-2.18864e-07
												-23	-1.28686e-08	-3.89988e-08	-8.01795e-08	-1.40355e-07	-2.24054e-07
												-24	-1.2962e-08	-3.93043e-08	-8.12871e-08	-1.42964e-07	-2.2898e-07
												-25	-1.3035e-08	-3.95899e-08	-8.22643e-08	-1.45425e-07	-2.33583e-07
												-26	-1.3093e-08	-3.98226e-08	-8.31889e-08	-1.47685e-07	-2.3799e-07
												-27	-1.3144e-08	-4.00452e-08	-8.40173e-08	-1.49794e-07	-2.42125e-07
												-28	-1.31951e-08	-4.02182e-08	-8.47671e-08	-1.51713e-07	-2.46022e-07
												-29	-1.32483e-08	-4.03757e-08	-8.54379e-08	-1.53547e-07	-2.49704e-07
												-30	-1.33098e-08	-4.05112e-08	-8.60563e-08	-1.55222e-07	-2.53143e-07
												-31	-1.33289e-08	-4.06364e-08	-8.65981e-08	-1.56775e-07	-2.56366e-07
												-32	-1.33767e-08	-4.07319e-08	-8.71057e-08	-1.5821e-07	-2.59433e-07
												-33	-1.34128e-08	-4.08243e-08	-8.75521e-08	-1.59528e-07	-2.62281e-07
												-34	-1.34563e-08	-4.08936e-08	-8.79486e-08	-1.60741e-07	-2.64993e-07
												-35	-1.35171e-08	-4.09495e-08	-8.83147e-08	-1.61869e-07	-2.67499e-07
												-36	-1.35777e-08	-4.10149e-08	-8.86379e-08	-1.62905e-07	-2.69879e-07
												-37	-1.36817e-08	-4.10478e-08	-8.89356e-08	-1.63861e-07	-2.72097e-07
												-38	-1.37096e-08	-4.10933e-08	-8.91878e-08	-1.64728e-07	-2.74162e-07
												-39	-1.39597e-08	-4.11346e-08	-8.94367e-08	-1.65532e-07	-2.76115e-07
												-40	-1.39191e-08	-4.11538e-08	-8.96397e-08	-1.66272e-07	-2.77943e-07

## Sheet: Fig. 4
Fig. 4c. VTC of CMOS inverter
Vin (V)	Vout (V)	dVout/dVin
0	4.9964	0.84
0.05	5.0384	0.698
0.1	5.0662	0.455
0.15	5.0839	0.286
0.2	5.0948	0.161
0.25	5.1	0.075
0.3	5.1023	0.018
0.35	5.1018	-0.04
0.4	5.0983	0.09765
0.45	5.11157	0.26808
0.5	5.12511	0.0301
0.55	5.11457	2.35922e-16
0.6	5.12511	-0.01505
0.65	5.11307	-0.21066
0.7	5.10404	-0.21066
0.75	5.092	-0.2859
0.8	5.07545	-0.33104
0.85	5.0589	-0.18057
0.9	5.05739	-0.24076
0.95	5.03482	-0.46646
1	5.01075	-0.33104
1.05	5.00172	-0.19561
1.1	4.99119	-0.42132
1.15	4.95959	-0.46647
1.2	4.94454	-0.34609
1.25	4.92498	-0.42133
1.3	4.90241	-0.64704
1.35	4.86028	-0.5116
1.4	4.85125	-0.40627
1.45	4.81965	-0.64704
1.5	4.78654	-0.67713
1.55	4.75193	-0.64703
1.6	4.72184	-1.00816
1.65	4.65112	-1.27902
1.7	4.59394	-1.51718
1.75	4.4994	-1.68938
1.8	4.425	-1.917
1.85	4.3077	-2.798
1.9	4.1452	-3.501
1.95	3.9576	-4.251
2	3.7201	-5.28
2.05	3.4296	-6.375
2.1	3.0826	-7.725
2.15	2.6571	-9.002
2.2	2.1824	-9.9978
2.25	1.65732	-10.6924
2.3	1.11316	-9.8776
2.35	0.66956	-6.5536
2.4	0.4578	-3.1562
2.45	0.35394	-1.5846
2.5	0.29934	-0.8044
2.55	0.2735	-0.4166
2.6	0.25768	-0.2222
2.65	0.25128	-0.1112
2.7	0.24656	-0.11705
2.75	0.23958	-0.0729
2.8	0.23927	-0.01005
2.85	0.23857	-0.12925
2.9	0.22635	-0.0758
2.95	0.23099	0.03665
3	0.23001	-0.0215
3.05	0.22884	0.0166
3.1	0.23167	0.037
3.15	0.23254	0.01885
3.2	0.23356	0.0324
3.25	0.23578	0.0707
3.3	0.24063	0.0907
3.35	0.24485	0.07995
3.4	0.24862	0.07435
3.45	0.25229	0.0326
3.5	0.25188	0.0513
3.55	0.25742	0.0674
3.6	0.25862	0.04655
3.65	0.26207	0.06895
3.7	0.26552	0.07075
3.75	0.26915	0.05925
3.8	0.27144	0.09555
3.85	0.2787	0.1164
3.9	0.28308	0.0708
3.95	0.28578	0.0684
4	0.28992	0.0934
4.05	0.29512	0.1226
4.1	0.30218	0.1338
4.15	0.3085	0.097
4.2	0.31188	0.0846
4.25	0.31696	0.1024
4.3	0.32212	0.1062
4.35	0.32758	0.116
4.4	0.33372	0.1494
4.45	0.34252	0.0954
4.5	0.34326	0.0946
4.55	0.35198	0.1782
4.6	0.36108	0.174
4.65	0.36938	0.1736
4.7	0.37844	0.1902
4.75	0.3884	0.2114
4.8	0.39958	0.2238
4.85	0.41078	0.2306
4.9	0.42264	0.1858
4.95	0.42936	0.1932
5	0.44196	0.252

## Sheet: Fig. 5
Fig. 5c. CMOS NAND gate performance					Fig. 5e. CMOS NOR gate performance
time (s)	Vout	VA	VB		time (s)	Vout	VA	VB
0	4.4793	0	0		0	4.8266	0	0
0.1	4.477	0	0		0.1	4.8285	0	0
0.2	4.4745	0	0		0.2	4.826	0	0
0.3	4.4719	0	0		0.3	4.8269	0	0
0.4	4.4696	0	0		0.4	4.8334	0	0
0.5	4.4672	0	0		0.5	4.8358	0	0
0.6	4.4658	0	0		0.6	4.8343	0	0
0.7	4.4641	0	0		0.7	4.8353	0	0
0.8	4.4621	0	0		0.8	4.8351	0	0
0.9	4.4607	0	0		0.9	4.8345	0	0
1	4.4591	0	0		1	4.8345	0	0
1.1	4.4576	0	0		1.1	4.8342	0	0
1.2	4.455	0	0		1.2	4.8336	0	0
1.3	4.4526	0	0		1.3	4.8342	0	0
1.4	4.4514	0	0		1.4	4.8334	0	0
1.5	4.45	0	0		1.5	4.8316	0	0
1.6	4.4489	0	0		1.6	4.8311	0	0
1.7	4.4476	0	0		1.7	4.8306	0	0
1.8	4.4463	0	0		1.8	4.83	0	0
1.9	4.4436	0	0		1.9	4.8259	0	0
2	4.4402	0	0		2	4.8217	0	0
2.1	4.437	0	0		2.1	4.8192	0	0
2.2	4.4343	0	0		2.2	4.8186	0	0
2.3	4.4333	0	0		2.3	4.8176	0	0
2.4	4.4315	0	0		2.4	4.815	0	0
2.5	4.4285	0	0		2.5	4.8144	0	0
2.6	4.4262	0	0		2.6	4.8109	0	0
2.7	4.4239	0	0		2.7	4.8093	0	0
2.8	4.4202	0	0		2.8	4.8078	0	0
2.9	4.4092	0	0		2.9	4.8049	0	0
3	4.401	0	0		3	4.8022	0	0
3.1	4.3945	0	0		3.1	4.8012	0	0
3.2	4.3879	0	0		3.2	4.8036	0	0
3.3	4.3797	0	0		3.3	4.7987	0	0
3.4	4.3695	0	0		3.4	4.7961	0	0
3.5	4.3647	0	0		3.5	4.7938	0	0
3.6	4.3631	0	0		3.6	4.7922	0	0
3.7	4.3682	0	0		3.7	4.7872	0	0
3.8	4.3726	0	0		3.8	4.781	0	0
3.9	4.3767	0	0		3.9	4.7748	0	0
4	4.3787	0	0		4	4.7726	0	0
4.1	4.3794	0	0		4.1	4.7687	0	0
4.2	4.3785	0	0		4.2	4.762	0	0
4.3	4.3803	0	0		4.3	4.7584	0	0
4.4	4.3819	0	0		4.4	4.7563	0	0
4.5	4.3828	0	0		4.5	4.7535	0	0
4.6	4.3829	0	0		4.6	4.7501	0	0
4.7	4.3826	0	0		4.7	4.7464	0	0
4.8	4.3817	0	0		4.8	4.7424	0	0
4.9	4.3807	0	0		4.9	4.7385	0	0
5	4.3798	0	0		5	4.7352	0	0
5.1	4.3793	0	0		5.1	4.7318	0	0
5.2	4.3786	0	0		5.2	4.729	0	0
5.3	4.376	0	0		5.3	4.7268	0	0
5.4	4.3741	0	0		5.4	4.7235	0	0
5.5	4.3726	0	0		5.5	4.721	0	0
5.6	4.3703	0	0		5.6	4.7172	0	0
5.7	4.3677	0	0		5.7	4.7126	0	0
5.8	4.3662	0	0		5.8	4.7076	0	0
5.9	4.3641	0	0		5.9	4.7045	0	0
6	4.3608	0	0		6	4.7005	0	0
6.1	4.3582	0	0		6.1	4.6953	0	0
6.2	4.3572	0	0		6.2	4.6916	0	0
6.3	4.3554	0	0		6.3	4.6845	0	0
6.4	4.3536	0	0		6.4	4.679	0	0
6.5	4.3509	0	0		6.5	4.6719	0	0
6.6	4.3488	0	0		6.6	4.668	0	0
6.7	4.3462	0	0		6.7	4.6627	0	0
6.8	4.345	0	0		6.8	4.6564	0	0
6.9	4.3433	0	0		6.9	4.6519	0	0
7	4.34	0	0		7	4.6465	0	0
7.1	4.3387	0	0		7.1	4.6417	0	0
7.2	4.3374	0	0		7.2	4.636	0	0
7.3	4.3374	0	0		7.3	4.6314	0	0
7.4	4.3367	0	0		7.4	4.6245	0	0
7.5	4.3352	0	0		7.5	4.6201	0	0
7.6	4.3345	0	0		7.6	4.6154	0	0
7.7	4.3323	0	0		7.7	4.6091	0	0
7.8	4.3298	0	0		7.8	4.604	0	0
7.9	4.3278	0	0		7.9	4.5984	0	0
8	4.3263	0	0		8	4.5933	0	0
8.1	4.3247	0	0		8.1	4.5872	0	0
8.2	4.3215	0	0		8.2	4.5817	0	0
8.3	4.3179	0	0		8.3	4.5761	0	0
8.4	4.3135	0	0		8.4	4.5709	0	0
8.5	4.3129	0	0		8.5	4.5661	0	0
8.6	4.3113	0	0		8.6	4.5608	0	0
8.7	4.3022	0	0		8.7	4.5553	0	0
8.8	4.2996	0	0		8.8	4.5492	0	0
8.9	4.2884	0	0		8.9	4.5436	0	0
9	4.2644	0	0		9	4.5378	0	0
9.1	4.2374	0	0		9.1	4.5313	0	0
9.2	4.2104	0	0		9.2	4.5246	0	0
9.3	4.1899	0	0		9.3	4.518	0	0
9.4	4.1744	0	0		9.4	4.5123	0	0
9.5	4.1899	0	0		9.5	4.5082	0	0
9.6	4.1941	0	0		9.6	4.5046	0	0
9.7	4.1336	0	0		9.7	4.5006	0	0
9.8	4.0976	0	0		9.8	4.4966	0	0
9.9	4.0734	0	0		9.9	4.4917	0	0
10	4.0531	0	0		10	4.4874	0	0
10.1	4.7435	5	0		10.1	0.30252	5	0
10.2	4.7209	5	0		10.2	0.31096	5	0
10.3	4.7131	5	0		10.3	0.31664	5	0
10.4	4.6981	5	0		10.4	0.3218	5	0
10.5	4.7046	5	0		10.5	0.31604	5	0
10.6	4.7192	5	0		10.6	0.31524	5	0
10.7	4.7295	5	0		10.7	0.31468	5	0
10.8	4.7265	5	0		10.8	0.31956	5	0
10.9	4.7445	5	0		10.9	0.32584	5	0
11	4.7577	5	0		11	0.3346	5	0
11.1	4.7758	5	0		11.1	0.33976	5	0
11.2	4.7853	5	0		11.2	0.3394	5	0
11.3	4.7873	5	0		11.3	0.34416	5	0
11.4	4.7828	5	0		11.4	0.34828	5	0
11.5	4.7619	5	0		11.5	0.34436	5	0
11.6	4.6938	5	0		11.6	0.34356	5	0
11.7	4.6418	5	0		11.7	0.34484	5	0
11.8	4.6032	5	0		11.8	0.34892	5	0
11.9	4.5958	5	0		11.9	0.35224	5	0
12	4.6066	5	0		12	0.3594	5	0
12.1	4.6589	5	0		12.1	0.36208	5	0
12.2	4.7068	5	0		12.2	0.3626	5	0
12.3	4.7504	5	0		12.3	0.36372	5	0
12.4	4.7674	5	0		12.4	0.36684	5	0
12.5	4.7619	5	0		12.5	0.36804	5	0
12.6	4.7797	5	0		12.6	0.37252	5	0
12.7	4.7616	5	0		12.7	0.37896	5	0
12.8	4.7378	5	0		12.8	0.38684	5	0
12.9	4.7206	5	0		12.9	0.39428	5	0
13	4.7214	5	0		13	0.40092	5	0
13.1	4.7252	5	0		13.1	0.4042	5	0
13.2	4.7243	5	0		13.2	0.40676	5	0
13.3	4.6926	5	0		13.3	0.4118	5	0
13.4	4.6739	5	0		13.4	0.41308	5	0
13.5	4.6507	5	0		13.5	0.4174	5	0
13.6	4.6523	5	0		13.6	0.41808	5	0
13.7	4.6439	5	0		13.7	0.41808	5	0
13.8	4.6411	5	0		13.8	0.41428	5	0
13.9	4.6323	5	0		13.9	0.41068	5	0
14	4.6243	5	0		14	0.40528	5	0
14.1	4.6247	5	0		14.1	0.40088	5	0
14.2	4.6101	5	0		14.2	0.40212	5	0
14.3	4.575	5	0		14.3	0.40152	5	0
14.4	4.5517	5	0		14.4	0.4256	5	0
14.5	4.5521	5	0		14.5	0.4436	5	0
14.6	4.5458	5	0		14.6	0.45884	5	0
14.7	4.549	5	0		14.7	0.47584	5	0
14.8	4.61	5	0		14.8	0.4854	5	0
14.9	4.6576	5	0		14.9	0.4914	5	0
15	4.7013	5	0		15	0.48932	5	0
15.1	4.7697	5	0		15.1	0.48384	5	0
15.2	4.8237	5	0		15.2	0.48676	5	0
15.3	4.8474	5	0		15.3	0.48588	5	0
15.4	4.8207	5	0		15.4	0.47984	5	0
15.5	4.8017	5	0		15.5	0.47748	5	0
15.6	4.79	5	0		15.6	0.47532	5	0
15.7	4.7862	5	0		15.7	0.47288	5	0
15.8	4.7812	5	0		15.8	0.46812	5	0
15.9	4.7728	5	0		15.9	0.4692	5	0
16	4.7765	5	0		16	0.47436	5	0
16.1	4.8309	5	0		16.1	0.47416	5	0
16.2	4.8588	5	0		16.2	0.47756	5	0
16.3	4.9067	5	0		16.3	0.48388	5	0
16.4	4.9398	5	0		16.4	0.4894	5	0
16.5	4.952	5	0		16.5	0.48996	5	0
16.6	4.9631	5	0		16.6	0.48868	5	0
16.7	4.9682	5	0		16.7	0.49388	5	0
16.8	4.9752	5	0		16.8	0.49124	5	0
16.9	5.0286	5	0		16.9	0.4904	5	0
17	5.0484	5	0		17	0.4894	5	0
17.1	5.0464	5	0		17.1	0.48736	5	0
17.2	5.0232	5	0		17.2	0.47912	5	0
17.3	5.0141	5	0		17.3	0.47356	5	0
17.4	5.0091	5	0		17.4	0.465	5	0
17.5	4.9982	5	0		17.5	0.46232	5	0
17.6	4.9967	5	0		17.6	0.46308	5	0
17.7	4.9786	5	0		17.7	0.4652	5	0
17.8	4.9481	5	0		17.8	0.464	5	0
17.9	4.9048	5	0		17.9	0.46252	5	0
18	4.8821	5	0		18	0.46448	5	0
18.1	4.8638	5	0		18.1	0.46484	5	0
18.2	4.8322	5	0		18.2	0.46304	5	0
18.3	4.8133	5	0		18.3	0.46788	5	0
18.4	4.7427	5	0		18.4	0.46944	5	0
18.5	4.7434	5	0		18.5	0.46956	5	0
18.6	4.7576	5	0		18.6	0.4724	5	0
18.7	4.7339	5	0		18.7	0.47452	5	0
18.8	4.7545	5	0		18.8	0.48136	5	0
18.9	4.7482	5	0		18.9	0.48716	5	0
19	4.7493	5	0		19	0.4928	5	0
19.1	4.76	5	0		19.1	0.49432	5	0
19.2	4.753	5	0		19.2	0.50052	5	0
19.3	4.7477	5	0		19.3	0.5046	5	0
19.4	4.7483	5	0		19.4	0.5044	5	0
19.5	4.7537	5	0		19.5	0.50628	5	0
19.6	4.7608	5	0		19.6	0.5092	5	0
19.7	4.7666	5	0		19.7	0.51456	5	0
19.8	4.7659	5	0		19.8	0.51748	5	0
19.9	4.7389	5	0		19.9	0.5192	5	0
20	4.7496	5	0		20	0.52144	5	0
20.1	4.7536	5	0		20.1	0.52116	5	0
20.2	4.413	0	5		20.2	0.68098	0	5
20.3	4.4425	0	5		20.3	0.18594	0	5
20.4	4.4593	0	5		20.4	0.18662	0	5
20.5	4.4691	0	5		20.5	0.18728	0	5
20.6	4.4474	0	5		20.6	0.18728	0	5
20.7	4.4439	0	5		20.7	0.18731	0	5
20.8	4.4468	0	5		20.8	0.18829	0	5
20.9	4.4513	0	5		20.9	0.18877	0	5
21	4.4558	0	5		21	0.18956	0	5
21.1	4.4642	0	5		21.1	0.18972	0	5
21.2	4.4676	0	5		21.2	0.18984	0	5
21.3	4.4778	0	5		21.3	0.1902	0	5
21.4	4.4902	0	5		21.4	0.19065	0	5
21.5	4.497	0	5		21.5	0.1915	0	5
21.6	4.5025	0	5		21.6	0.19142	0	5
21.7	4.4976	0	5		21.7	0.19193	0	5
21.8	4.4911	0	5		21.8	0.19245	0	5
21.9	4.4889	0	5		21.9	0.19288	0	5
22	4.4909	0	5		22	0.19375	0	5
22.1	4.4923	0	5		22.1	0.19395	0	5
22.2	4.4947	0	5		22.2	0.19473	0	5
22.3	4.4924	0	5		22.3	0.19509	0	5
22.4	4.4942	0	5		22.4	0.19573	0	5
22.5	4.4924	0	5		22.5	0.19582	0	5
22.6	4.4869	0	5		22.6	0.19663	0	5
22.7	4.4907	0	5		22.7	0.19681	0	5
22.8	4.4983	0	5		22.8	0.19709	0	5
22.9	4.5012	0	5		22.9	0.19779	0	5
23	4.503	0	5		23	0.19785	0	5
23.1	4.5079	0	5		23.1	0.19795	0	5
23.2	4.5106	0	5		23.2	0.19856	0	5
23.3	4.5106	0	5		23.3	0.19921	0	5
23.4	4.5094	0	5		23.4	0.19896	0	5
23.5	4.5116	0	5		23.5	0.19983	0	5
23.6	4.5082	0	5		23.6	0.2003	0	5
23.7	4.5011	0	5		23.7	0.20108	0	5
23.8	4.4943	0	5		23.8	0.20147	0	5
23.9	4.4886	0	5		23.9	0.20167	0	5
24	4.4875	0	5		24	0.20247	0	5
24.1	4.4845	0	5		24.1	0.2025	0	5
24.2	4.4856	0	5		24.2	0.20324	0	5
24.3	4.4825	0	5		24.3	0.20379	0	5
24.4	4.4867	0	5		24.4	0.20418	0	5
24.5	4.4938	0	5		24.5	0.20433	0	5
24.6	4.5035	0	5		24.6	0.20487	0	5
24.7	4.5094	0	5		24.7	0.20551	0	5
24.8	4.5112	0	5		24.8	0.2057	0	5
24.9	4.5156	0	5		24.9	0.2064	0	5
25	4.5118	0	5		25	0.20628	0	5
25.1	4.5015	0	5		25.1	0.20683	0	5
25.2	4.4966	0	5		25.2	0.2075	0	5
25.3	4.4992	0	5		25.3	0.20653	0	5
25.4	4.5017	0	5		25.4	0.20783	0	5
25.5	4.4933	0	5		25.5	0.20754	0	5
25.6	4.4774	0	5		25.6	0.20857	0	5
25.7	4.463	0	5		25.7	0.20913	0	5
25.8	4.4555	0	5		25.8	0.20978	0	5
25.9	4.453	0	5		25.9	0.21013	0	5
26	4.4515	0	5		26	0.20976	0	5
26.1	4.4463	0	5		26.1	0.21077	0	5
26.2	4.4452	0	5		26.2	0.21096	0	5
26.3	4.4425	0	5		26.3	0.21184	0	5
26.4	4.4106	0	5		26.4	0.21227	0	5
26.5	4.4508	0	5		26.5	0.21304	0	5
26.6	4.4751	0	5		26.6	0.21364	0	5
26.7	4.4743	0	5		26.7	0.21422	0	5
26.8	4.4827	0	5		26.8	0.21429	0	5
26.9	4.4888	0	5		26.9	0.21456	0	5
27	4.4957	0	5		27	0.21517	0	5
27.1	4.5144	0	5		27.1	0.21514	0	5
27.2	4.5166	0	5		27.2	0.2159	0	5
27.3	4.5305	0	5		27.3	0.21628	0	5
27.4	4.484	0	5		27.4	0.21688	0	5
27.5	4.4487	0	5		27.5	0.21701	0	5
27.6	4.4337	0	5		27.6	0.21649	0	5
27.7	4.4143	0	5		27.7	0.21753	0	5
27.8	4.3911	0	5		27.8	0.21773	0	5
27.9	4.3289	0	5		27.9	0.21843	0	5
28	4.2964	0	5		28	0.21883	0	5
28.1	4.3567	0	5		28.1	0.21943	0	5
28.2	4.3967	0	5		28.2	0.21962	0	5
28.3	4.427	0	5		28.3	0.22016	0	5
28.4	4.4504	0	5		28.4	0.2206	0	5
28.5	4.4571	0	5		28.5	0.21949	0	5
28.6	4.4071	0	5		28.6	0.22084	0	5
28.7	4.3567	0	5		28.7	0.22106	0	5
28.8	4.3399	0	5		28.8	0.222	0	5
28.9	4.3746	0	5		28.9	0.22221	0	5
29	4.41	0	5		29	0.223	0	5
29.1	4.4375	0	5		29.1	0.22311	0	5
29.2	4.4592	0	5		29.2	0.22335	0	5
29.3	4.474	0	5		29.3	0.224	0	5
29.4	4.4864	0	5		29.4	0.22451	0	5
29.5	4.4467	0	5		29.5	0.22512	0	5
29.6	4.42	0	5		29.6	0.22494	0	5
29.7	4.4075	0	5		29.7	0.22521	0	5
29.8	4.4005	0	5		29.8	0.22537	0	5
29.9	4.42	0	5		29.9	0.22622	0	5
30	4.4215	0	5		30	0.22635	0	5
30.1	4.4094	0	5		30.1	0.22612	0	5
30.2	4.4142	0	5		30.2	0.22688	0	5
30.3	0.3132	5	5		30.3	0.22671	0	5
30.4	0.3152	5	5		30.4	0.28498	5	5
30.5	0.3182	5	5		30.5	0.2872	5	5
30.6	0.3201	5	5		30.6	0.28704	5	5
30.7	0.3225	5	5		30.7	0.28891	5	5
30.8	0.3234	5	5		30.8	0.28972	5	5
30.9	0.3247	5	5		30.9	0.28984	5	5
31	0.325	5	5		31	0.29048	5	5
31.1	0.324	5	5		31.1	0.29117	5	5
31.2	0.3232	5	5		31.2	0.28994	5	5
31.3	0.3227	5	5		31.3	0.29055	5	5
31.4	0.3183	5	5		31.4	0.29089	5	5
31.5	0.3139	5	5		31.5	0.29173	5	5
31.6	0.3151	5	5		31.6	0.29379	5	5
31.7	0.3175	5	5		31.7	0.29142	5	5
31.8	0.3148	5	5		31.8	0.29147	5	5
31.9	0.3136	5	5		31.9	0.29188	5	5
32	0.3168	5	5		32	0.29228	5	5
32.1	0.3155	5	5		32.1	0.29261	5	5
32.2	0.3227	5	5		32.2	0.29311	5	5
32.3	0.3227	5	5		32.3	0.29299	5	5
32.4	0.3203	5	5		32.4	0.29389	5	5
32.5	0.3214	5	5		32.5	0.2957	5	5
32.6	0.3219	5	5		32.6	0.29664	5	5
32.7	0.3208	5	5		32.7	0.29704	5	5
32.8	0.3196	5	5		32.8	0.29656	5	5
32.9	0.3206	5	5		32.9	0.29703	5	5
33	0.3215	5	5		33	0.29814	5	5
33.1	0.3178	5	5		33.1	0.29941	5	5
33.2	0.3152	5	5		33.2	0.29916	5	5
33.3	0.3157	5	5		33.3	0.29913	5	5
33.4	0.3173	5	5		33.4	0.29877	5	5
33.5	0.3195	5	5		33.5	0.29771	5	5
33.6	0.3209	5	5		33.6	0.29746	5	5
33.7	0.3223	5	5		33.7	0.2994	5	5
33.8	0.3254	5	5		33.8	0.3	5	5
33.9	0.3279	5	5		33.9	0.30001	5	5
34	0.3285	5	5		34	0.29893	5	5
34.1	0.3292	5	5		34.1	0.29972	5	5
34.2	0.3284	5	5		34.2	0.30032	5	5
34.3	0.3297	5	5		34.3	0.29951	5	5
34.4	0.3326	5	5		34.4	0.30037	5	5
34.5	0.3317	5	5		34.5	0.30119	5	5
34.6	0.3336	5	5		34.6	0.30412	5	5
34.7	0.334	5	5		34.7	0.30594	5	5
34.8	0.3358	5	5		34.8	0.30732	5	5
34.9	0.34	5	5		34.9	0.30864	5	5
35	0.3412	5	5		35	0.30926	5	5
35.1	0.3414	5	5		35.1	0.30961	5	5
35.2	0.3427	5	5		35.2	0.3104	5	5
35.3	0.3409	5	5		35.3	0.30976	5	5
35.4	0.3402	5	5		35.4	0.31221	5	5
35.5	0.3377	5	5		35.5	0.31339	5	5
35.6	0.3386	5	5		35.6	0.31409	5	5
35.7	0.3405	5	5		35.7	0.31505	5	5
35.8	0.3445	5	5		35.8	0.3136	5	5
35.9	0.3479	5	5		35.9	0.31494	5	5
36	0.3483	5	5		36	0.31576	5	5
36.1	0.3482	5	5		36.1	0.31661	5	5
36.2	0.3506	5	5		36.2	0.31786	5	5
36.3	0.3513	5	5		36.3	0.32024	5	5
36.4	0.3516	5	5		36.4	0.32223	5	5
36.5	0.3487	5	5		36.5	0.32243	5	5
36.6	0.35	5	5		36.6	0.32382	5	5
36.7	0.3501	5	5		36.7	0.32427	5	5
36.8	0.3497	5	5		36.8	0.32592	5	5
36.9	0.3519	5	5		36.9	0.32738	5	5
37	0.3551	5	5		37	0.32842	5	5
37.1	0.3583	5	5		37.1	0.32905	5	5
37.2	0.3569	5	5		37.2	0.32984	5	5
37.3	0.3538	5	5		37.3	0.32995	5	5
37.4	0.3563	5	5		37.4	0.33062	5	5
37.5	0.3658	5	5		37.5	0.32995	5	5
37.6	0.3669	5	5		37.6	0.33048	5	5
37.7	0.3684	5	5		37.7	0.33113	5	5
37.8	0.3678	5	5		37.8	0.33088	5	5
37.9	0.3503	5	5		37.9	0.33194	5	5
38	0.3377	5	5		38	0.3329	5	5
38.1	0.3342	5	5		38.1	0.33433	5	5
38.2	0.3491	5	5		38.2	0.33577	5	5
38.3	0.329	5	5		38.3	0.33603	5	5
38.4	0.3308	5	5		38.4	0.33645	5	5
38.5	0.3486	5	5		38.5	0.3358	5	5
38.6	0.363	5	5		38.6	0.33529	5	5
38.7	0.3746	5	5		38.7	0.33621	5	5
38.8	0.3761	5	5		38.8	0.33848	5	5
38.9	0.3748	5	5		38.9	0.34002	5	5
39	0.3726	5	5		39	0.34111	5	5
39.1	0.3747	5	5		39.1	0.34247	5	5
39.2	0.3779	5	5		39.2	0.34283	5	5
39.3	0.3843	5	5		39.3	0.34387	5	5
39.4	0.3903	5	5		39.4	0.34637	5	5
39.5	0.394	5	5		39.5	0.34798	5	5
39.6	0.3903	5	5		39.6	0.35098	5	5
39.7	0.3909	5	5		39.7	0.3514	5	5
39.8	0.3887	5	5		39.8	0.34957	5	5
39.9	0.3924	5	5		39.9	0.34986	5	5
40	0.3969	5	5		40	0.35035	5	5
40.1	0.4017	5	5		40.1	0.35061	5	5
40.2	0.407	5	5		40.2	0.35168	5	5
40.3	0.4084	5	5		40.3	0.35117	5	5
					40.4	0.35105	5	5

## Sheet: Supp. Fig. 1
Supp. Fig. 1a. XRD			Supp. Fig. 1b. Optical absorption spectra
2θ (o)	Intensity (Arb. Unit)		hν (eV)	Before annealing	After annealing
				Abs (Arb. Unit)	Abs (Arb. Unit)
19.9998	167.02		0.82667	0.00358	0.00268
20.0256	136.01		0.82943	0.0036	0.00271
20.1061	158.01		0.83221	0.00364	0.00274
20.2087	160.02		0.83502	0.00365	0.00277
20.3067	128.01		0.83784	0.0038	0.0028
20.4071	139.01		0.84068	0.0038	0.00283
20.5077	160.02		0.84354	0.00371	0.00286
20.6083	168.02		0.84642	0.00377	0.00289
20.7093	180.02		0.84932	0.00378	0.00292
20.8092	176.02		0.85223	0.00389	0.00295
20.9096	147.01		0.85517	0.00382	0.00298
21.0101	159.02		0.85813	0.00378	0.003
21.111	137.01		0.86111	0.00397	0.00303
21.2098	164.02		0.86411	0.00412	0.00307
21.3101	151.01		0.86713	0.00401	0.00311
21.4125	155.01		0.87018	0.00411	0.00313
21.5117	165.02		0.87324	0.00411	0.00317
21.6113	174.02		0.87633	0.00405	0.0032
21.7114	176.02		0.87943	0.00421	0.00324
21.8122	169.02		0.88256	0.00411	0.00327
21.9132	156.01		0.88571	0.00414	0.0033
22.0141	179.02		0.88889	0.00418	0.00332
22.1147	163.02		0.89209	0.00419	0.00334
22.2163	170.02		0.89531	0.00427	0.00337
22.315	165.02		0.89855	0.00425	0.00342
22.4132	173.02		0.90182	0.00437	0.00346
22.5161	170.02		0.90511	0.00438	0.00352
22.6184	179.02		0.90842	0.00448	0.00357
22.7182	168.02		0.91176	0.00438	0.00363
22.8183	194.02		0.91513	0.00449	0.0037
22.9187	179.02		0.91852	0.00455	0.00377
23.0212	191.02		0.92193	0.00471	0.00384
23.1219	184.02		0.92537	0.00493	0.00392
23.2178	201.02		0.92884	0.0049	0.004
23.3169	232.03		0.93233	0.00506	0.00409
23.4177	194.02		0.93585	0.005	0.00416
23.517	201.02		0.93939	0.00517	0.00426
23.6168	210.03		0.94297	0.00521	0.00433
23.7157	218.03		0.94656	0.00529	0.00442
23.8162	197.02		0.95019	0.00536	0.0045
23.9179	219.03		0.95385	0.00543	0.00457
24.0177	200.02		0.95753	0.00557	0.00465
24.1181	199.02		0.96124	0.0057	0.00474
24.2196	285.05		0.96498	0.00566	0.00485
24.3195	285.05		0.96875	0.00575	0.00495
24.4187	224.03		0.97255	0.00583	0.00507
24.519	236.03		0.97638	0.00592	0.00518
24.6199	208.03		0.98024	0.00619	0.00531
24.7204	253.04		0.98413	0.00622	0.00543
24.82	275.05		0.98805	0.00626	0.00557
24.9201	275.05		0.992	0.0065	0.0057
25.0204	263.04		0.99598	0.00658	0.00584
25.1199	294.05		1	0.0067	0.006
25.2207	319.06		1.00405	0.00683	0.00616
25.3212	338.07		1.00813	0.00703	0.0063
25.4202	320.06		1.01224	0.00705	0.00645
25.5206	346.07		1.01639	0.00729	0.00661
25.6211	398.1		1.02058	0.0074	0.00677
25.722	360.08		1.02479	0.0076	0.00695
25.8203	410.1		1.02905	0.00772	0.00712
25.9199	421.11		1.03333	0.00796	0.00729
26.0219	511.16		1.03766	0.00812	0.00748
26.1228	528.17		1.04202	0.00818	0.00766
26.2239	586.21		1.04641	0.00843	0.00786
26.3242	690.29		1.05085	0.00867	0.00806
26.4239	744.33		1.05532	0.00892	0.00827
26.5236	813.4		1.05983	0.00908	0.00848
26.6241	809.39		1.06438	0.00924	0.00871
26.7248	828.41		1.06897	0.00947	0.00893
26.8256	686.28		1.07359	0.00967	0.00915
26.9259	675.27		1.07826	0.00992	0.00939
27.0248	554.18		1.08297	0.01018	0.00963
27.1248	506.15		1.08772	0.01046	0.00988
27.2252	420.11		1.09251	0.01062	0.01013
27.3249	392.09		1.09735	0.01077	0.01037
27.4248	331.07		1.10222	0.011	0.01064
27.5244	302.05		1.10714	0.01128	0.01091
27.625	254.04		1.11211	0.01157	0.01118
27.7247	286.05		1.11712	0.01186	0.01146
27.8241	256.04		1.12217	0.01218	0.01174
27.9252	226.03		1.12727	0.01241	0.01202
28.0266	220.03		1.13242	0.0126	0.01232
28.126	220.03		1.13761	0.01289	0.01263
28.2249	230.03		1.14286	0.01315	0.01295
28.3262	179.02		1.14815	0.0135	0.01327
28.4275	181.02		1.15349	0.01388	0.01359
28.5275	201.02		1.15888	0.01405	0.01391
28.6269	184.02		1.16432	0.01437	0.01424
28.7262	207.03		1.16981	0.01473	0.01456
28.8277	163.02		1.17536	0.01502	0.01489
28.9287	186.02		1.18095	0.01533	0.01523
29.0269	178.02		1.1866	0.01559	0.01557
29.1272	176.02		1.19231	0.01587	0.01592
29.228	180.02		1.19807	0.01617	0.01626
29.3274	200.02		1.20388	0.01646	0.0166
29.427	186.02		1.20976	0.01675	0.01695
29.5264	171.02		1.21569	0.01716	0.0173
29.6259	185.02		1.22167	0.01751	0.01765
29.7263	137.01		1.22772	0.01783	0.018
29.8266	163.02		1.23383	0.0181	0.01836
29.9265	163.02		1.24	0.01848	0.01872
30.0269	192.02		1.24623	0.01875	0.01909
30.1271	156.01		1.25253	0.01905	0.01946
30.2264	175.02		1.25888	0.01947	0.01982
30.3257	174.02		1.26531	0.01985	0.02018
30.4257	172.02		1.27179	0.02018	0.02054
30.5253	158.01		1.27835	0.02054	0.0209
30.6249	151.01		1.28497	0.02084	0.02127
30.7251	158.01		1.29167	0.02112	0.02164
30.8266	145.01		1.29843	0.02144	0.02202
30.9269	154.01		1.30526	0.0219	0.02239
31.027	170.02		1.31217	0.02228	0.02277
31.1281	163.02		1.31915	0.02266	0.02315
31.229	149.01		1.3262	0.02304	0.02352
31.3289	167.02		1.33333	0.02336	0.0239
31.4295	160.02		1.34054	0.02375	0.02429
31.5302	159.02		1.34783	0.02413	0.02469
31.6303	164.02		1.35519	0.02452	0.0251
31.7314	149.01		1.36264	0.02488	0.0255
31.8313	163.02		1.37017	0.02519	0.02593
31.9315	157.01		1.37778	0.0256	0.02638
32.0325	145.01		1.38547	0.026	0.02679
32.1341	175.02		1.39326	0.02641	0.02715
32.2349	154.01		1.40113	0.02687	0.02756
32.3351	128.01		1.40909	0.0273	0.028
32.4362	136.01		1.41714	0.02775	0.02843
32.5367	152.01		1.42529	0.02815	0.02889
32.6371	132.01		1.43353	0.02859	0.02934
32.7369	152.01		1.44186	0.02911	0.02977
32.836	135.01		1.45029	0.02919	0.03022
32.9365	126.01		1.45882	0.02946	0.03066
33.0365	131.01		1.46746	0.03087	0.0311
33.1362	113.01		1.47619	0.03149	0.03154
33.236	119.01		1.48503	0.03136	0.032
33.3357	136.01		1.49398	0.03163	0.03245
33.4353	145.01		1.50303	0.03194	0.03289
33.5352	135.01		1.5122	0.0321	0.03333
33.6354	139.01		1.52147	0.03281	0.03378
33.7354	122.01		1.53086	0.03359	0.03422
33.8349	142.01		1.54037	0.03361	0.03467
33.9334	118.01		1.55	0.03414	0.0351
34.0335	133.01		1.55975	0.03481	0.03549
34.1354	118.01		1.56962	0.03506	0.03591
34.2368	139.01		1.57962	0.03548	0.0364
34.3372	129.01		1.58974	0.03597	0.0369
34.4368	144.01		1.6	0.03635	0.0374
34.5367	116.01		1.61039	0.03693	0.03792
34.6397	141.01		1.62092	0.03764	0.0384
34.7402	122.01		1.63158	0.03802	0.03888
34.8393	121.01		1.64238	0.0387	0.03939
34.941	131.01		1.65333	0.03934	0.03991
35.0415	137.01		1.66443	0.03992	0.04042
35.1408	131.01		1.67568	0.0406	0.04096
35.2415	126.01		1.68707	0.04083	0.04151
35.3426	97.01		1.69863	0.04127	0.04204
35.4438	114.01		1.71034	0.04183	0.04258
35.5448	108.01		1.72222	0.0423	0.04314
35.6444	127.01		1.73427	0.04299	0.04372
35.7453	110.01		1.74648	0.04369	0.04429
35.846	117.01		1.75887	0.0443	0.04488
35.9461	100.01		1.77143	0.04488	0.04549
36.0466	112.01		1.78417	0.04562	0.04611
36.1471	106.01		1.7971	0.04626	0.04677
36.2469	103.01		1.81022	0.04683	0.04746
36.3479	112.01		1.82353	0.04761	0.04815
36.4484	105.01		1.83704	0.04834	0.04883
36.5482	108.01		1.85075	0.04898	0.04953
36.6487	104.01		1.86466	0.04961	0.05024
36.7478	89		1.87879	0.05029	0.05098
36.871	117.01		1.89313	0.05113	0.05174
36.9952	104.01		1.90769	0.05199	0.05253
37.0949	109.01		1.92248	0.05281	0.05335
37.1942	110.01		1.9375	0.05353	0.0542
37.2954	121.01		1.95276	0.05434	0.05509
37.3941	104.01		1.96825	0.05529	0.05599
37.4935	97.01		1.984	0.05632	0.05692
37.5948	102.01		2	0.05739	0.0579
37.694	74		2.01626	0.05827	0.05891
37.7951	108.01		2.03279	0.05923	0.05994
37.8966	98.01		2.04959	0.06037	0.06102
37.9963	101.01		2.06667	0.06143	0.06215
38.0956	95.01		2.08403	0.06253	0.06333
38.1952	87		2.10169	0.06373	0.06455
38.2953	92.01		2.11966	0.06485	0.06581
38.3962	80		2.13793	0.06604	0.06712
38.4973	103.01		2.15652	0.06747	0.0685
38.5969	116.01		2.17544	0.06892	0.06995
38.6979	99.01		2.19469	0.07031	0.07147
38.7985	97.01		2.21429	0.07185	0.07307
38.8979	94.01		2.23423	0.07348	0.07473
38.9972	85		2.25455	0.07511	0.0765
39.096	95.01		2.27523	0.07696	0.07837
39.1952	83		2.2963	0.07879	0.08037
39.2951	102.01		2.31776	0.08067	0.08249
39.3961	119.01		2.33962	0.08275	0.08475
39.4972	93.01		2.3619	0.08504	0.08716
39.5991	104.01		2.38462	0.08759	0.08974
39.6994	83		2.40777	0.08996	0.0925
39.7988	100.01		2.43137	0.09265	0.09545
39.9004	106.01		2.45545	0.09585	0.0986
40.0003	95.01		2.48	0.09905	0.10196
40.1001	106.01		2.50505	0.10241	0.10553
40.2012	82		2.53061	0.10588	0.1093
40.3015	82		2.5567	0.10966	0.11328
40.4031	104.01		2.58333	0.11363	0.11745
40.5034	106.01		2.61053	0.11761	0.12179
40.6024	92.01		2.6383	0.12189	0.12627
40.7064	90		2.66667	0.12643	0.13085
40.8077	100.01		2.69565	0.1309	0.13547
40.9069	108.01		2.72527	0.13538	0.1401
41.0067	121.01		2.75556	0.14005	0.14466
41.1064	104.01		2.78652	0.14452	0.14869
41.2067	106.01		2.81818	0.14888	0.15263
41.3077	113.01		2.85057	0.15328	0.15648
41.4082	128.01		2.88372	0.15712	0.16025
41.5086	103.01		2.91765	0.16057	0.16391
41.6096	108.01		2.95238	0.16387	0.16749
41.7109	102.01		2.98795	0.1667	0.17098
41.8115	110.01		3.02439	0.16924	0.17438
41.9125	132.01		3.06173	0.17165	0.17768
42.0134	105.01		3.1	0.17378	0.1809
42.1129	119.01
42.2129	123.01
42.3128	138.01
42.413	122.01
42.5126	114.01
42.6125	137.01
42.7128	124.01
42.8132	142.01
42.9143	131.01
43.0153	145.01
43.1168	134.01
43.2169	182.02
43.318	138.01
43.4186	150.01
43.5176	177.02
43.6176	198.02
43.718	205.03
43.8194	248.04
43.9203	258.04
44.0213	302.05
44.122	281.05
44.2219	330.07
44.3226	321.06
44.4241	302.05
44.5255	308.06
44.6258	247.04
44.7253	230.03
44.8257	215.03
44.9271	192.02
45.0269	165.02
45.1267	148.01
45.2272	175.02
45.3282	126.01
45.4277	115.01
45.5251	119.01
45.6257	96.01
45.7276	131.01
45.8264	106.01
45.9265	116.01
46.0273	105.01
46.1263	106.01
46.2272	122.01
46.328	101.01
46.4273	103.01
46.5291	102.01
46.6306	90
46.7304	101.01
46.8299	101.01
46.9293	95.01
47.0296	100.01
47.13	118.01
47.2296	93.01
47.3289	105.01
47.4292	82
47.5292	87
47.6285	95.01
47.7288	94.01
47.8296	101.01
47.93	74
48.03	94.01
48.1306	104.01
48.2316	94.01
48.3314	89
48.4315	85
48.5315	98.01
48.6313	83
48.732	96.01
48.8327	79
48.9319	84
49.0331	102.01
49.135	95.01
49.2354	88
49.3364	79
49.4357	88
49.5352	77
49.6356	99.01
49.7366	97.01
49.8376	98.01
49.9372	98.01
50.0369	104.01
50.1365	93.01
50.2364	73
50.338	97.01
50.4387	92.01
50.5383	89
50.6382	87
50.7379	89
50.8376	98.01
50.9376	94.01
51.0365	104.01
51.136	119.01
51.2362	110.01
51.3355	105.01
51.4365	113.01
51.5383	117.01
51.6385	135.01
51.7381	125.01
51.838	147.01
51.9382	143.01
52.0391	163.02
52.1392	187.02
52.2387	192.02
52.3394	190.02
52.4397	203.02
52.5397	191.02
52.6392	173.02
52.7397	154.01
52.8408	160.02
52.9409	145.01
53.0408	129.01
53.1416	125.01
53.242	110.01
53.3418	95.01
53.4419	108.01
53.5418	107.01
53.6426	103.01
53.7445	74
53.8454	92.01
53.9451	82
54.0448	70
54.1445	70
54.2443	72
54.3446	91
54.4446	84
54.5443	78
54.6464	85
54.7458	75
54.8462	73
54.9482	79
55.0474	52
55.1484	68
55.2493	77
55.3492	77
55.4498	88
55.5515	76
55.6524	86
55.7522	78
55.8523	73
55.9519	98.01
56.0518	81
56.1522	89
56.252	103.01
56.3518	82
56.4514	71
56.5523	71
56.6541	72
56.7556	83
56.8558	74
56.9557	64
57.0555	74
57.1559	82
57.2586	91
57.3596	89
57.4596	72
57.5597	76
57.6591	75
57.7606	86
57.8622	81
57.9609	80
58.0611	81
58.1629	86
58.2637	68
58.3637	103.01
58.4634	77
58.5648	91
58.6666	85
58.7662	80
58.8654	73
58.9652	75
59.065	59
59.1651	69
59.2652	92.01
59.365	73
59.4649	80
59.565	76
59.6643	68
59.7651	87
59.8657	67
59.9657	91
60.0666	88
60.1676	84
60.2677	74
60.3682	78
60.4697	77
60.5697	71
60.6703	80
60.7711	76
60.8715	90
60.9726	85
61.0725	77
61.1728	85
61.2734	89
61.3734	72
61.4735	81
61.5734	76
61.6738	78
61.7734	103.01
61.8728	68
61.9731	76
62.0733	72
62.1739	98.01
62.2741	84
62.3741	80
62.4753	80
62.5754	75
62.6756	93.01
62.7766	70
62.8762	86
62.9759	91
63.0774	82
63.179	85
63.2803	88
63.3815	94.01
63.4828	88
63.5846	93.01
63.6857	81
63.785	72
63.8854	96.01
63.987	99.01
64.0875	105.01
64.1876	94.01
64.2874	93.01
64.3876	95.01
64.4876	85
64.5874	103.01
64.6881	75
64.7885	89
64.8891	100.01
64.9901	82
65.0914	93.01
65.192	90
65.2928	78
65.3945	76
65.4951	92.01
65.5957	68
65.6965	87
65.7968	85
65.898	82
65.9985	97.01
66.0982	94.01
66.1989	81
66.2991	81
66.3995	72
66.5002	82
66.5994	77
66.6993	76
66.7994	88
66.9	71
67.0014	66
67.1012	79
67.2011	73
67.3018	79
67.4033	79
67.5042	85
67.6041	66
67.7041	75
67.8036	75
67.9035	85
68.0038	84
68.1045	77
68.2052	69
68.306	100.01
68.4073	79
68.5086	73
68.6085	82
68.7079	79
68.8093	65
68.9104	68
69.0108	86
69.1115	72
69.2107	70
69.3105	61
69.4119	81
69.5112	72
69.6097	71
69.7091	69
69.8096	69
69.9104	81
70.0097	84
70.1092	68
70.2098	88
70.31	78
70.4096	79
70.5101	85
70.6115	87
70.7116	84
70.812	76
70.9128	85
71.0134	100.01
71.1148	90
71.215	73
71.3147	92.01
71.4143	84
71.5135	65
71.6133	83
71.7135	81
71.814	84
71.9147	77
72.016	70
72.1146	78
72.2145	70
72.3164	74
72.4169	68
72.518	73
72.6185	65
72.7177	69
72.8179	69
72.9189	61
73.0193	65
73.1198	69
73.22	64
73.3187	51
73.4176	56
73.5179	80
73.6189	66
73.7198	66
73.821	53
73.9219	59
74.0229	53
74.1239	67
74.2237	60
74.324	48
74.4236	81
74.5229	57
74.6245	68
74.7256	55
74.8256	47
74.9249	70
75.0243	58
75.1244	71
75.225	63
75.3239	64
75.4232	64
75.5237	58
75.6237	54
75.7235	60
75.8233	63
75.9244	53
76.0254	55
76.1248	56
76.2232	59
76.3225	73
76.4233	50
76.5245	59
76.6252	55
76.7259	63
76.8258	58
76.9261	58
77.0268	54
77.1277	65
77.2275	49
77.3267	56
77.4267	69
77.5278	52
77.6286	60
77.7284	48
77.8287	64
77.9288	55
78.0297	62
78.1316	60
78.2322	57
78.3318	79
78.4317	59
78.5327	70
78.6342	58
78.7349	54
78.8353	52
78.9351	57
79.0354	72
79.137	58
79.2378	67
79.3382	64
79.439	64
79.5392	51
79.6393	55
79.7396	62
79.8404	52
79.9408	66
80.0406	53
80.1417	56
80.2418	62
80.342	62
80.4437	59
80.5443	71
80.644	78
80.7437	74
80.8443	71
80.9459	57
81.047	64
81.1467	62
81.2456	88
81.3464	77
81.447	91
81.5465	71
81.6455	87
81.7445	69
81.8445	75
81.9443	68
82.0447	88
82.1457	75
82.2468	62
82.3475	59
82.448	66
82.549	76
82.6488	61
82.7483	72
82.8485	62
82.9489	64
83.0485	53
83.1491	55
83.2501	43
83.3512	48
83.4527	46
83.5545	48
83.6552	57
83.7547	60
83.8556	69
83.9569	77
84.057	42
84.1559	51
84.2558	52
84.3563	46
84.4573	65
84.5582	56
84.6587	48
84.7596	58
84.8595	43
84.9584	57
85.0577	41
85.1566	41
85.2555	44
85.3556	44
85.4556	44
85.5545	59
85.6544	62
85.7542	44
85.8552	61
85.9571	46
86.0572	48
86.1578	66
86.2597	52
86.3609	54
86.4614	56
86.5613	56
86.661	50
86.7622	60
86.8628	58
86.9615	52
87.0618	59
87.163	57
87.2639	49
87.3639	47
87.4643	48
87.5656	53
87.6667	62
87.7681	47
87.8679	63
87.9677	57
88.0682	57
88.1682	56
88.2683	46
88.3674	41
88.4674	57
88.5682	62
88.6691	49
88.7698	44
88.8692	41
88.9687	49
89.0686	45
89.1685	64
89.2686	51
89.3692	44
89.4687	33
89.5683	42
89.6684	39
89.7686	46
89.8689	42
89.9582	50
89.9992	44

## Sheet: Supp. Fig. 2
Supp. Fig. 2. IDS vs VDS of pristine CQD Au-FET
VDS (V)	IDS (A)
	VGS = 0 V	VGS = -10 V	VGS = -20 V	VGS = -30 V	VGS = -40 V
0	-4.322e-12	-6.42533e-11	1.10549e-11	-6.47022e-11	-1.20483e-10
-1	-3.47648e-10	-5.3956e-10	-6.25775e-10	-7.92762e-10	-9.67893e-10
-2	-5.42429e-10	-8.68836e-10	-9.66554e-10	-1.29587e-09	-1.58163e-09
-3	-7.45202e-10	-1.14976e-09	-1.32212e-09	-1.75112e-09	-2.09258e-09
-4	-9.4167e-10	-1.38986e-09	-1.62697e-09	-2.04661e-09	-2.54086e-09
-5	-1.12705e-09	-1.62698e-09	-1.91526e-09	-2.37148e-09	-2.87062e-09
-6	-1.27015e-09	-1.81695e-09	-2.17081e-09	-2.67585e-09	-3.21054e-09
-7	-1.40002e-09	-2.08987e-09	-2.42568e-09	-2.98263e-09	-3.56986e-09
-8	-1.53691e-09	-2.29132e-09	-2.72327e-09	-3.32195e-09	-3.89063e-09
-9	-1.65141e-09	-2.48243e-09	-2.98898e-09	-3.65194e-09	-4.33284e-09
-10	-1.74351e-09	-2.6583e-09	-3.2306e-09	-3.96325e-09	-4.69023e-09
-11	-1.8607e-09	-2.80275e-09	-3.43301e-09	-4.21736e-09	-5.00756e-09
-12	-1.95703e-09	-2.95666e-09	-3.62894e-09	-4.46412e-09	-5.32745e-09
-13	-2.03173e-09	-3.10698e-09	-3.82698e-09	-4.70713e-09	-5.61326e-09
-14	-2.11662e-09	-3.22352e-09	-3.98922e-09	-4.92056e-09	-5.87248e-09
-15	-2.20556e-09	-3.34466e-09	-4.15754e-09	-5.12478e-09	-6.14756e-09
-16	-2.26188e-09	-3.48247e-09	-4.32601e-09	-5.3429e-09	-6.39161e-09
-17	-2.34016e-09	-3.58128e-09	-4.46303e-09	-5.52714e-09	-6.62163e-09
-18	-2.412e-09	-3.67784e-09	-4.6031e-09	-5.69978e-09	-6.86347e-09
-19	-2.46046e-09	-3.78773e-09	-4.75435e-09	-5.89151e-09	-7.08231e-09
-20	-2.52916e-09	-3.87391e-09	-4.88139e-09	-6.06268e-09	-7.27746e-09
-21	-2.57924e-09	-3.95521e-09	-4.99216e-09	-6.20724e-09	-7.48065e-09
-22	-2.63347e-09	-4.0556e-09	-5.11976e-09	-6.36827e-09	-7.67254e-09
-23	-2.68727e-09	-4.12922e-09	-5.23073e-09	-6.50616e-09	-7.84439e-09
-24	-2.72496e-09	-4.19374e-09	-5.32597e-09	-6.64168e-09	-8.03572e-09
-25	-2.78072e-09	-4.287e-09	-5.43115e-09	-6.78997e-09	-8.20212e-09
-26	-2.82712e-09	-4.35747e-09	-5.53543e-09	-6.91503e-09	-8.35883e-09
-27	-2.85818e-09	-4.40786e-09	-5.61012e-09	-7.02897e-09	-8.53197e-09
-28	-2.91319e-09	-4.47369e-09	-5.70985e-09	-7.15719e-09	-8.67375e-09
-29	-2.94016e-09	-4.5416e-09	-5.80031e-09	-7.27641e-09	-8.8102e-09
-30	-2.97179e-09	-4.58428e-09	-5.86779e-09	-7.36119e-09	-8.95894e-09
-31	-3.02093e-09	-4.64594e-09	-5.94597e-09	-7.47608e-09	-9.07226e-09
-32	-3.04862e-09	-4.69884e-09	-6.02562e-09	-7.5676e-09	-9.21852e-09
-33	-3.06865e-09	-4.73167e-09	-6.0756e-09	-7.65624e-09	-9.32899e-09
-34	-3.11534e-09	-4.78507e-09	-6.15313e-09	-7.76487e-09	-9.44843e-09
-35	-3.12588e-09	-4.84382e-09	-6.22065e-09	-7.8357e-09	-9.70815e-09
-36	-3.1587e-09	-4.86467e-09	-6.26544e-09	-7.92005e-09	-9.73485e-09
-37	-3.20629e-09	-4.91299e-09	-6.32993e-09	-8.01108e-09	-9.79856e-09
-38	-3.23291e-09	-4.95687e-09	-6.39974e-09	-8.0684e-09	-9.90762e-09
-39	-3.26349e-09	-4.97714e-09	-6.43862e-09	-8.1491e-09	-1.00435e-08
-40	-3.35301e-09	-5.01813e-09	-6.48232e-09	-8.22056e-09	-1.0115e-08

## Sheet: Supp. Fig. 3
Supp. Fig. 3a. IDS vs. VGS of EDT Au-FET					Supp. Fig. 3b. IDS vs. VGS of NH4I Au-FET
Forward scan		Backward scan			Forward scan		Backward scan
VGS (V)	IDS (A)	VGS (V)	IDS (A)		VGS (V)	IDS (A)	VGS (V)	IDS (A)
40	5.61454e-08	-40	1.09257e-07		40	7.39436e-09	-40	7.59616e-08
39	5.55314e-08	-39	1.08723e-07		39	6.66328e-09	-39	7.37674e-08
38	5.51733e-08	-38	1.08306e-07		38	6.08729e-09	-38	7.15122e-08
37	5.47744e-08	-37	1.07429e-07		37	5.65212e-09	-37	6.92287e-08
36	5.45388e-08	-36	1.10117e-07		36	5.29518e-09	-36	6.69714e-08
35	5.42254e-08	-35	1.06498e-07		35	5.00463e-09	-35	6.47046e-08
34	5.42214e-08	-34	1.05551e-07		34	4.76548e-09	-34	6.24994e-08
33	5.38438e-08	-33	1.04409e-07		33	4.58236e-09	-33	6.03447e-08
32	5.38023e-08	-32	1.06836e-07		32	4.42553e-09	-32	5.81987e-08
31	5.35882e-08	-31	1.03079e-07		31	4.29739e-09	-31	5.61309e-08
30	5.35309e-08	-30	1.02166e-07		30	4.19494e-09	-30	5.41153e-08
29	5.35958e-08	-29	1.00996e-07		29	4.11502e-09	-29	5.2134e-08
28	5.35851e-08	-28	1.0317e-07		28	4.0578e-09	-28	5.02492e-08
27	5.37605e-08	-27	9.9763e-08		27	4.02561e-09	-27	4.83916e-08
26	5.35695e-08	-26	9.81721e-08		26	4.01242e-09	-26	4.65934e-08
25	5.36203e-08	-25	9.90039e-08		25	4.02012e-09	-25	4.48504e-08
24	5.38228e-08	-24	9.9908e-08		24	4.04226e-09	-24	4.31653e-08
23	5.38587e-08	-23	9.59166e-08		23	4.08019e-09	-23	4.15253e-08
22	5.40665e-08	-22	9.64818e-08		22	4.13815e-09	-22	3.99568e-08
21	5.42018e-08	-21	9.7204e-08		21	4.21655e-09	-21	3.84257e-08
20	5.45087e-08	-20	9.3579e-08		20	4.29708e-09	-20	3.6943e-08
19	5.45311e-08	-19	9.20156e-08		19	4.40947e-09	-19	3.55111e-08
18	5.47818e-08	-18	9.27239e-08		18	4.52953e-09	-18	3.41255e-08
17	5.49989e-08	-17	9.20957e-08		17	4.66457e-09	-17	3.27706e-08
16	5.52687e-08	-16	9.14558e-08		16	4.81765e-09	-16	3.14738e-08
15	5.55515e-08	-15	9.2075e-08		15	4.98642e-09	-15	3.01995e-08
14	5.58643e-08	-14	8.8168e-08		14	5.16759e-09	-14	2.90016e-08
13	5.62404e-08	-13	8.85957e-08		13	5.36133e-09	-13	2.78095e-08
12	5.64597e-08	-12	8.80562e-08		12	5.58593e-09	-12	2.66522e-08
11	5.69112e-08	-11	8.73119e-08		11	5.82274e-09	-11	2.55427e-08
10	5.73559e-08	-10	8.66021e-08		10	6.07762e-09	-10	2.44534e-08
9	5.76424e-08	-9	8.59792e-08		9	6.3565e-09	-9	2.34013e-08
8	5.80363e-08	-8	8.50724e-08		8	6.65048e-09	-8	2.2379e-08
7	5.83551e-08	-7	8.44242e-08		7	6.95835e-09	-7	2.13926e-08
6	5.89337e-08	-6	8.36048e-08		6	7.30164e-09	-6	2.04179e-08
5	5.93897e-08	-5	8.2792e-08		5	7.5822e-09	-5	1.94732e-08
4	5.99008e-08	-4	8.20782e-08		4	7.9822e-09	-4	1.85503e-08
3	6.05875e-08	-3	8.14121e-08		3	8.2141e-09	-3	1.76601e-08
2	6.09804e-08	-2	8.07786e-08		2	8.5882e-09	-2	1.67847e-08
1	6.14707e-08	-1	8.01037e-08		1	9.0161e-09	-1	1.59398e-08
0	6.18563e-08	0	7.93878e-08		0	9.4369e-09	0	1.51421e-08
-1	6.25128e-08	1	7.86126e-08		-1	9.9077e-09	1	1.43581e-08
-2	6.31206e-08	2	7.81016e-08		-2	1.03876e-08	2	1.35821e-08
-3	6.40279e-08	3	7.75058e-08		-3	1.08948e-08	3	1.28262e-08
-4	6.44534e-08	4	7.69003e-08		-4	1.14199e-08	4	1.21092e-08
-5	6.51623e-08	5	7.62139e-08		-5	1.19713e-08	5	1.13988e-08
-6	6.57702e-08	6	7.55752e-08		-6	1.25277e-08	6	1.07158e-08
-7	6.64183e-08	7	7.51491e-08		-7	1.30988e-08	7	1.00606e-08
-8	6.71683e-08	8	7.44962e-08		-8	1.36959e-08	8	9.4426e-09
-9	6.7928e-08	9	7.377e-08		-9	1.42978e-08	9	8.8436e-09
-10	6.87147e-08	10	7.31927e-08		-10	1.4915e-08	10	8.2382e-09
-11	6.90895e-08	11	7.28107e-08		-11	1.55655e-08	11	7.727e-09
-12	7.02268e-08	12	7.22926e-08		-12	1.62155e-08	12	7.0551e-09
-13	7.09621e-08	13	7.16177e-08		-13	1.68914e-08	13	6.43326e-09
-14	7.19871e-08	14	7.11253e-08		-14	1.75922e-08	14	5.93522e-09
-15	7.27349e-08	15	7.06173e-08		-15	1.83063e-08	15	5.47504e-09
-16	7.38147e-08	16	7.01671e-08		-16	1.90629e-08	16	5.07409e-09
-17	7.45722e-08	17	6.96374e-08		-17	1.98204e-08	17	4.68573e-09
-18	7.5459e-08	18	6.9127e-08		-18	2.06272e-08	18	4.36944e-09
-19	7.65029e-08	19	6.8697e-08		-19	2.14541e-08	19	4.07607e-09
-20	7.74308e-08	20	6.82275e-08		-20	2.23007e-08	20	3.82095e-09
-21	7.84931e-08	21	6.77653e-08		-21	2.31997e-08	21	3.59525e-09
-22	7.9494e-08	22	6.72949e-08		-22	2.41168e-08	22	3.4011e-09
-23	8.04379e-08	23	6.69274e-08		-23	2.50803e-08	23	3.239e-09
-24	8.15561e-08	24	6.6502e-08		-24	2.6076e-08	24	3.10453e-09
-25	8.27e-08	25	6.59854e-08		-25	2.71194e-08	25	2.99024e-09
-26	8.35154e-08	26	6.55148e-08		-26	2.82085e-08	26	2.90807e-09
-27	8.48616e-08	27	6.51949e-08		-27	2.93502e-08	27	2.83632e-09
-28	8.59957e-08	28	6.47953e-08		-28	3.05264e-08	28	2.78701e-09
-29	8.72453e-08	29	6.4303e-08		-29	3.17715e-08	29	2.76295e-09
-30	8.83752e-08	30	6.3961e-08		-30	3.30693e-08	30	2.76056e-09
-31	8.96004e-08	31	6.36282e-08		-31	3.44327e-08	31	2.76198e-09
-32	9.083e-08	32	6.31323e-08		-32	3.58697e-08	32	2.77732e-09
-33	9.22089e-08	33	6.28254e-08		-33	3.73668e-08	33	2.80092e-09
-34	9.35266e-08	34	6.23891e-08		-34	3.89205e-08	34	2.84584e-09
-35	9.48968e-08	35	6.20305e-08		-35	4.05286e-08	35	2.89882e-09
-36	9.61501e-08	36	6.17048e-08		-36	4.2231e-08	36	2.96155e-09
-37	9.6476e-08	37	6.13414e-08		-37	4.39745e-08	37	3.03861e-09
-38	1.00178e-07	38	6.10229e-08		-38	4.57676e-08	38	3.11983e-09
-39	1.02059e-07	39	6.0677e-08		-39	4.76378e-08	39	3.22301e-09
-40	1.04063e-07	40	6.03372e-08		-40	4.95519e-08	40	3.33398e-09

## Sheet: Supp. Fig. 4
Supp. Fig. 4. FT-IR of as-prepared and surface exchanged CuInSe2 CQDs
OLAm + DPP		EDT		NH4I		NH4Br		NH4Cl
wavenumber (cm-1)	Intensity (Arb. Unit)	wavenumber (cm-1)	Intensity (Arb. Unit)	wavenumber (cm-1)	Intensity (Arb. Unit)	wavenumber (cm-1)	Intensity (Arb. Unit)	wavenumber (cm-1)	Intensity (Arb. Unit)
2499.29	2.49101	2499.29	4.00509	2499.29	5.07826	2499.29	6.43682	2499.29	7.96889
2501.22	2.50202	2501.22	4.01587	2501.22	5.06998	2501.22	6.42234	2501.22	7.96978
2503.15	2.5023	2503.15	4.02777	2503.15	5.07289	2503.15	6.4134	2503.15	7.96228
2505.08	2.49675	2505.08	4.02285	2505.08	5.06617	2505.08	6.40323	2505.08	7.95463
2507.01	2.48834	2507.01	4.01085	2507.01	5.06758	2507.01	6.42185	2507.01	7.95342
2508.93	2.47769	2508.93	4.00311	2508.93	5.06188	2508.93	6.41813	2508.93	7.96091
2510.86	2.48282	2510.86	4.00378	2510.86	5.06591	2510.86	6.4315	2510.86	7.96073
2512.79	2.4864	2512.79	4.00453	2512.79	5.05771	2512.79	6.4301	2512.79	7.9523
2514.72	2.48146	2514.72	4.02028	2514.72	5.05824	2514.72	6.41803	2514.72	7.94148
2516.65	2.48215	2516.65	4.02402	2516.65	5.06576	2516.65	6.40064	2516.65	7.94834
2518.58	2.48437	2518.58	4.02219	2518.58	5.06917	2518.58	6.41295	2518.58	7.9554
2520.51	2.49134	2520.51	4.01506	2520.51	5.06247	2520.51	6.4114	2520.51	7.95613
2522.43	2.49511	2522.43	4.0094	2522.43	5.06218	2522.43	6.42652	2522.43	7.95572
2524.36	2.4984	2524.36	4.02425	2524.36	5.06305	2524.36	6.42567	2524.36	7.95338
2526.29	2.49272	2526.29	4.02814	2526.29	5.07439	2526.29	6.42572	2526.29	7.95161
2528.22	2.49463	2528.22	4.0243	2528.22	5.06761	2528.22	6.41341	2528.22	7.95979
2530.15	2.5038	2530.15	4.03669	2530.15	5.07081	2530.15	6.41713	2530.15	7.9627
2532.08	2.50563	2532.08	4.0383	2532.08	5.0723	2532.08	6.41286	2532.08	7.96323
2534.01	2.49192	2534.01	4.02466	2534.01	5.0811	2534.01	6.42616	2534.01	7.95397
2535.93	2.48328	2535.93	4.01797	2535.93	5.07216	2535.93	6.41988	2535.93	7.96112
2537.86	2.48481	2537.86	4.01817	2537.86	5.06612	2537.86	6.41588	2537.86	7.974
2539.79	2.48601	2539.79	4.01547	2539.79	5.05978	2539.79	6.40407	2539.79	7.97205
2541.72	2.49108	2541.72	4.01624	2541.72	5.06782	2541.72	6.41131	2541.72	7.95587
2543.65	2.49819	2543.65	4.01619	2543.65	5.06466	2543.65	6.41854	2543.65	7.95333
2545.58	2.49467	2545.58	4.00555	2545.58	5.0736	2545.58	6.42679	2545.58	7.95431
2547.5	2.49322	2547.5	4.00908	2547.5	5.07502	2547.5	6.41404	2547.5	7.95762
2549.43	2.49222	2549.43	4.02377	2549.43	5.06938	2549.43	6.41388	2549.43	7.95857
2551.36	2.50089	2551.36	4.02416	2551.36	5.06959	2551.36	6.41146	2551.36	7.95634
2553.29	2.49656	2553.29	4.01648	2553.29	5.07706	2553.29	6.41566	2553.29	7.94621
2555.22	2.49485	2555.22	4.02029	2555.22	5.05864	2555.22	6.40228	2555.22	7.93466
2557.15	2.49266	2557.15	4.01724	2557.15	5.06201	2557.15	6.4082	2557.15	7.93873
2559.07	2.48666	2559.07	4.004	2559.07	5.06775	2559.07	6.41415	2559.07	7.95541
2561	2.49138	2561	4.00101	2561	5.07167	2561	6.41531	2561	7.95427
2562.93	2.49036	2562.93	3.9986	2562.93	5.06783	2562.93	6.40409	2562.93	7.9601
2564.86	2.48519	2564.86	3.99986	2564.86	5.07321	2564.86	6.41309	2564.86	7.95488
2566.79	2.49079	2566.79	4.01011	2566.79	5.07217	2566.79	6.41312	2566.79	7.95117
2568.72	2.49263	2568.72	4.01618	2568.72	5.06527	2568.72	6.42315	2568.72	7.95096
2570.65	2.49301	2570.65	4.02141	2570.65	5.05771	2570.65	6.41301	2570.65	7.953
2572.57	2.49437	2572.57	4.02244	2572.57	5.06017	2572.57	6.40506	2572.57	7.94805
2574.5	2.48335	2574.5	4.01442	2574.5	5.06346	2574.5	6.40075	2574.5	7.94477
2576.43	2.49109	2576.43	4.01569	2576.43	5.06087	2576.43	6.41839	2576.43	7.94703
2578.36	2.49713	2578.36	4.01253	2578.36	5.05008	2578.36	6.41114	2578.36	7.95591
2580.29	2.48382	2580.29	4.00333	2580.29	5.06055	2580.29	6.41351	2580.29	7.95991
2582.22	2.48367	2582.22	4.01032	2582.22	5.0598	2582.22	6.41078	2582.22	7.95855
2584.14	2.49001	2584.14	4.0236	2584.14	5.06759	2584.14	6.41795	2584.14	7.95305
2586.07	2.48577	2586.07	4.0199	2586.07	5.07405	2586.07	6.40823	2586.07	7.94925
2588	2.48191	2588	4.01479	2588	5.07006	2588	6.41397	2588	7.9392
2589.93	2.48662	2589.93	4.02059	2589.93	5.06479	2589.93	6.40376	2589.93	7.94049
2591.86	2.50107	2591.86	4.02788	2591.86	5.07434	2591.86	6.41326	2591.86	7.94195
2593.79	2.50459	2593.79	4.02462	2593.79	5.07689	2593.79	6.41607	2593.79	7.95042
2595.72	2.50023	2595.72	4.01972	2595.72	5.07486	2595.72	6.41091	2595.72	7.95628
2597.64	2.49672	2597.64	4.01537	2597.64	5.0691	2597.64	6.40316	2597.64	7.95785
2599.57	2.4984	2599.57	4.01069	2599.57	5.07081	2599.57	6.41293	2599.57	7.95293
2601.5	2.49776	2601.5	4.01278	2601.5	5.06843	2601.5	6.41778	2601.5	7.94668
2603.43	2.50372	2603.43	4.02013	2603.43	5.06972	2603.43	6.42462	2603.43	7.94667
2605.36	2.50917	2605.36	4.02359	2605.36	5.06669	2605.36	6.40723	2605.36	7.95649
2607.29	2.50809	2607.29	4.02554	2607.29	5.0658	2607.29	6.39861	2607.29	7.95196
2609.22	2.50803	2609.22	4.01643	2609.22	5.06647	2609.22	6.39333	2609.22	7.94834
2611.14	2.50185	2611.14	4.00999	2611.14	5.07835	2611.14	6.40816	2611.14	7.94636
2613.07	2.49495	2613.07	4.01534	2613.07	5.06399	2613.07	6.41093	2613.07	7.94621
2615	2.49574	2615	4.0229	2615	5.05915	2615	6.40756	2615	7.94016
2616.93	2.48744	2616.93	4.01318	2616.93	5.0685	2616.93	6.40162	2616.93	7.93647
2618.86	2.49807	2618.86	4.0279	2618.86	5.07199	2618.86	6.42663	2618.86	7.94353
2620.79	2.50115	2620.79	4.03326	2620.79	5.07	2620.79	6.42785	2620.79	7.95062
2622.72	2.50141	2622.72	4.03021	2622.72	5.07091	2622.72	6.41284	2622.72	7.95043
2624.64	2.50961	2624.64	4.03957	2624.64	5.0552	2624.64	6.3962	2624.64	7.94247
2626.57	2.51001	2626.57	4.04064	2626.57	5.05215	2626.57	6.40222	2626.57	7.94183
2628.5	2.51318	2628.5	4.04712	2628.5	5.06101	2628.5	6.41357	2628.5	7.95822
2630.43	2.5061	2630.43	4.04628	2630.43	5.0652	2630.43	6.42423	2630.43	7.96368
2632.36	2.50813	2632.36	4.04406	2632.36	5.05681	2632.36	6.41132	2632.36	7.95004
2634.28	2.50809	2634.28	4.04064	2634.28	5.07112	2634.28	6.40763	2634.28	7.93774
2636.21	2.50213	2636.21	4.0324	2636.21	5.07569	2636.21	6.39841	2636.21	7.93896
2638.14	2.49486	2638.14	4.01813	2638.14	5.07829	2638.14	6.40544	2638.14	7.94143
2640.07	2.49547	2640.07	4.0067	2640.07	5.07204	2640.07	6.41362	2640.07	7.94533
2642	2.5029	2642	4.01874	2642	5.071	2642	6.42159	2642	7.95151
2643.93	2.49124	2643.93	4.02424	2643.93	5.06849	2643.93	6.40579	2643.93	7.94762
2645.86	2.48842	2645.86	4.02222	2645.86	5.07119	2645.86	6.4135	2645.86	7.94013
2647.78	2.49622	2647.78	4.02568	2647.78	5.07145	2647.78	6.41925	2647.78	7.94082
2649.71	2.49696	2649.71	4.02769	2649.71	5.07073	2649.71	6.4134	2649.71	7.95165
2651.64	2.50043	2651.64	4.02499	2651.64	5.06753	2651.64	6.40683	2651.64	7.95443
2653.57	2.5055	2653.57	4.02299	2653.57	5.06387	2653.57	6.41223	2653.57	7.94486
2655.5	2.49423	2655.5	4.01308	2655.5	5.0584	2655.5	6.40217	2655.5	7.94023
2657.43	2.4776	2657.43	4.00779	2657.43	5.06772	2657.43	6.40496	2657.43	7.95251
2659.36	2.4956	2659.36	4.02037	2659.36	5.06807	2659.36	6.40741	2659.36	7.95806
2661.28	2.51258	2661.28	4.03092	2661.28	5.0598	2661.28	6.40786	2661.28	7.94291
2663.21	2.50284	2663.21	4.02463	2663.21	5.05391	2663.21	6.39857	2663.21	7.93736
2665.14	2.4926	2665.14	4.01875	2665.14	5.05708	2665.14	6.39058	2665.14	7.9345
2667.07	2.50087	2667.07	4.02622	2667.07	5.06476	2667.07	6.39261	2667.07	7.94228
2669	2.50041	2669	4.02672	2669	5.06973	2669	6.40422	2669	7.95456
2670.93	2.48988	2670.93	4.0205	2670.93	5.06145	2670.93	6.40768	2670.93	7.95832
2672.86	2.50125	2672.86	4.03029	2672.86	5.06283	2672.86	6.40942	2672.86	7.94884
2674.78	2.51414	2674.78	4.03374	2674.78	5.0662	2674.78	6.3954	2674.78	7.94931
2676.71	2.51145	2676.71	4.03008	2676.71	5.06888	2676.71	6.39999	2676.71	7.95465
2678.64	2.49915	2678.64	4.03539	2678.64	5.06145	2678.64	6.39469	2678.64	7.95986
2680.57	2.49606	2680.57	4.03095	2680.57	5.05809	2680.57	6.39394	2680.57	7.95854
2682.5	2.497	2682.5	4.02211	2682.5	5.05305	2682.5	6.38824	2682.5	7.95805
2684.43	2.50384	2684.43	4.02409	2684.43	5.04946	2684.43	6.40423	2684.43	7.95145
2686.35	2.5108	2686.35	4.03344	2686.35	5.04881	2686.35	6.42007	2686.35	7.94515
2688.28	2.51728	2688.28	4.0414	2688.28	5.05485	2688.28	6.40927	2688.28	7.95474
2690.21	2.52426	2690.21	4.03415	2690.21	5.0649	2690.21	6.3995	2690.21	7.96265
2692.14	2.5208	2692.14	4.02381	2692.14	5.06613	2692.14	6.40612	2692.14	7.95577
2694.07	2.50769	2694.07	4.02775	2694.07	5.05628	2694.07	6.41528	2694.07	7.95068
2696	2.50748	2696	4.03298	2696	5.05352	2696	6.4289	2696	7.95013
2697.93	2.5142	2697.93	4.03423	2697.93	5.05811	2697.93	6.4208	2697.93	7.94242
2699.85	2.52371	2699.85	4.03745	2699.85	5.06484	2699.85	6.41023	2699.85	7.92579
2701.78	2.50577	2701.78	4.01776	2701.78	5.05736	2701.78	6.407	2701.78	7.92713
2703.71	2.49272	2703.71	4.01048	2703.71	5.05466	2703.71	6.41227	2703.71	7.93826
2705.64	2.49824	2705.64	4.02537	2705.64	5.05098	2705.64	6.40827	2705.64	7.95169
2707.57	2.51552	2707.57	4.04204	2707.57	5.05156	2707.57	6.41022	2707.57	7.95975
2709.5	2.51427	2709.5	4.04134	2709.5	5.0463	2709.5	6.39963	2709.5	7.95249
2711.42	2.50323	2711.42	4.03835	2711.42	5.04134	2711.42	6.39918	2711.42	7.94
2713.35	2.50051	2713.35	4.02787	2713.35	5.04029	2713.35	6.40275	2713.35	7.93119
2715.28	2.50894	2715.28	4.03139	2715.28	5.05093	2715.28	6.41298	2715.28	7.93645
2717.21	2.50873	2717.21	4.03463	2717.21	5.06354	2717.21	6.4178	2717.21	7.95897
2719.14	2.5002	2719.14	4.02112	2719.14	5.06793	2719.14	6.41088	2719.14	7.96347
2721.07	2.50176	2721.07	4.02631	2721.07	5.05693	2721.07	6.40423	2721.07	7.95727
2722.99	2.51251	2722.99	4.03608	2722.99	5.04924	2722.99	6.40538	2722.99	7.9492
2724.92	2.51542	2724.92	4.0417	2724.92	5.04841	2724.92	6.40363	2724.92	7.94572
2726.85	2.51103	2726.85	4.04309	2726.85	5.06065	2726.85	6.42057	2726.85	7.95208
2728.78	2.5079	2728.78	4.0328	2728.78	5.05958	2728.78	6.41571	2728.78	7.95587
2730.71	2.51168	2730.71	4.03085	2730.71	5.05586	2730.71	6.40888	2730.71	7.95631
2732.64	2.51229	2732.64	4.03574	2732.64	5.05862	2732.64	6.40828	2732.64	7.95126
2734.57	2.51447	2734.57	4.03413	2734.57	5.06023	2734.57	6.41018	2734.57	7.9395
2736.49	2.51771	2736.49	4.02763	2736.49	5.05033	2736.49	6.40125	2736.49	7.9363
2738.42	2.51133	2738.42	4.03336	2738.42	5.0521	2738.42	6.40696	2738.42	7.94271
2740.35	2.51175	2740.35	4.04348	2740.35	5.04958	2740.35	6.39773	2740.35	7.94172
2742.28	2.51963	2742.28	4.04948	2742.28	5.05646	2742.28	6.39535	2742.28	7.93957
2744.21	2.51412	2744.21	4.03456	2744.21	5.07032	2744.21	6.39237	2744.21	7.94917
2746.14	2.51314	2746.14	4.03209	2746.14	5.07344	2746.14	6.40055	2746.14	7.94347
2748.07	2.50967	2748.07	4.04128	2748.07	5.07546	2748.07	6.40444	2748.07	7.93782
2749.99	2.5062	2749.99	4.04289	2749.99	5.07508	2749.99	6.40411	2749.99	7.94572
2751.92	2.51858	2751.92	4.04664	2751.92	5.05519	2751.92	6.39976	2751.92	7.94912
2753.85	2.52288	2753.85	4.05638	2753.85	5.05189	2753.85	6.40159	2753.85	7.95149
2755.78	2.51434	2755.78	4.05326	2755.78	5.0573	2755.78	6.39556	2755.78	7.9559
2757.71	2.5196	2757.71	4.05272	2757.71	5.06311	2757.71	6.40552	2757.71	7.95406
2759.64	2.51766	2759.64	4.03999	2759.64	5.0545	2759.64	6.41596	2759.64	7.95179
2761.56	2.50954	2761.56	4.03315	2761.56	5.04523	2761.56	6.4131	2761.56	7.95243
2763.49	2.50818	2763.49	4.03057	2763.49	5.04514	2763.49	6.40775	2763.49	7.94603
2765.42	2.51708	2765.42	4.03271	2765.42	5.05638	2765.42	6.40852	2765.42	7.95416
2767.35	2.52137	2767.35	4.03892	2767.35	5.06391	2767.35	6.40196	2767.35	7.96832
2769.28	2.5144	2769.28	4.02796	2769.28	5.0636	2769.28	6.39838	2769.28	7.95932
2771.21	2.51206	2771.21	4.02629	2771.21	5.05049	2771.21	6.39281	2771.21	7.94342
2773.14	2.51313	2773.14	4.03694	2773.14	5.04371	2773.14	6.4051	2773.14	7.92853
2775.06	2.50865	2775.06	4.02934	2775.06	5.05227	2775.06	6.4131	2775.06	7.93342
2776.99	2.51907	2776.99	4.03298	2776.99	5.04968	2776.99	6.41862	2776.99	7.92721
2778.92	2.53488	2778.92	4.0423	2778.92	5.04934	2778.92	6.40991	2778.92	7.9265
2780.85	2.54189	2780.85	4.04958	2780.85	5.04765	2780.85	6.40039	2780.85	7.93091
2782.78	2.53164	2782.78	4.04769	2782.78	5.04904	2782.78	6.40513	2782.78	7.93623
2784.71	2.52139	2784.71	4.04007	2784.71	5.0583	2784.71	6.41277	2784.71	7.9379
2786.63	2.51784	2786.63	4.03531	2786.63	5.04882	2786.63	6.40757	2786.63	7.93216
2788.56	2.52796	2788.56	4.04041	2788.56	5.05167	2788.56	6.41907	2788.56	7.93459
2790.49	2.53643	2790.49	4.04711	2790.49	5.06018	2790.49	6.41932	2790.49	7.95139
2792.42	2.52156	2792.42	4.04151	2792.42	5.06175	2792.42	6.42136	2792.42	7.943
2794.35	2.51389	2794.35	4.04195	2794.35	5.05912	2794.35	6.4267	2794.35	7.93992
2796.28	2.50902	2796.28	4.04465	2796.28	5.0647	2796.28	6.42413	2796.28	7.95515
2798.2	2.49793	2798.2	4.03365	2798.2	5.06442	2798.2	6.40869	2798.2	7.95866
2800.13	2.49797	2800.13	4.0251	2800.13	5.05626	2800.13	6.40895	2800.13	7.94959
2802.06	2.49687	2802.06	4.02637	2802.06	5.04875	2802.06	6.40249	2802.06	7.95797
2803.99	2.50378	2803.99	4.03108	2803.99	5.0501	2803.99	6.41479	2803.99	7.96112
2805.92	2.50876	2805.92	4.04202	2805.92	5.06375	2805.92	6.42643	2805.92	7.95271
2807.85	2.5062	2807.85	4.04531	2807.85	5.08009	2807.85	6.42087	2807.85	7.95335
2809.78	2.50498	2809.78	4.03835	2809.78	5.07572	2809.78	6.41287	2809.78	7.95238
2811.7	2.49717	2811.7	4.03356	2811.7	5.05864	2811.7	6.42327	2811.7	7.95223
2813.63	2.48782	2813.63	4.03232	2813.63	5.0542	2813.63	6.41483	2813.63	7.96192
2815.56	2.48789	2815.56	4.0323	2815.56	5.04587	2815.56	6.40448	2815.56	7.95702
2817.49	2.47707	2817.49	4.02614	2817.49	5.03382	2817.49	6.40409	2817.49	7.95438
2819.42	2.47489	2819.42	4.02867	2819.42	5.04668	2819.42	6.41869	2819.42	7.9544
2821.35	2.47434	2821.35	4.0256	2821.35	5.06249	2821.35	6.41394	2821.35	7.94539
2823.28	2.46551	2823.28	4.02089	2823.28	5.05583	2823.28	6.42136	2823.28	7.94606
2825.2	2.44406	2825.2	4.01158	2825.2	5.0568	2825.2	6.43284	2825.2	7.95358
2827.13	2.42193	2827.13	4.00332	2827.13	5.06687	2827.13	6.43188	2827.13	7.95624
2829.06	2.41604	2829.06	4.00022	2829.06	5.06132	2829.06	6.42361	2829.06	7.95647
2830.99	2.41271	2830.99	3.99821	2830.99	5.05247	2830.99	6.42724	2830.99	7.94795
2832.92	2.38331	2832.92	3.98865	2832.92	5.05925	2832.92	6.42305	2832.92	7.94317
2834.85	2.34396	2834.85	3.9746	2834.85	5.08834	2834.85	6.44245	2834.85	7.95318
2836.77	2.30898	2836.77	3.96284	2836.77	5.07861	2836.77	6.44014	2836.77	7.96737
2838.7	2.28014	2838.7	3.95651	2838.7	5.05816	2838.7	6.41941	2838.7	7.97043
2840.63	2.25117	2840.63	3.95681	2840.63	5.06761	2840.63	6.41755	2840.63	7.96627
2842.56	2.18845	2842.56	3.94621	2842.56	5.08262	2842.56	6.4298	2842.56	7.96504
2844.49	2.10263	2844.49	3.91379	2844.49	5.08079	2844.49	6.4245	2844.49	7.95555
2846.42	2.0147	2846.42	3.87756	2846.42	5.06832	2846.42	6.41477	2846.42	7.95536
2848.34	1.91853	2848.34	3.85258	2848.34	5.06899	2848.34	6.41126	2848.34	7.9617
2850.27	1.8381	2850.27	3.82748	2850.27	5.06726	2850.27	6.4125	2850.27	7.95495
2852.2	1.79918	2852.2	3.80237	2852.2	5.06493	2852.2	6.42221	2852.2	7.93613
2854.13	1.82523	2854.13	3.80316	2854.13	5.06953	2854.13	6.42158	2854.13	7.94201
2856.06	1.89116	2856.06	3.82586	2856.06	5.08272	2856.06	6.41843	2856.06	7.94369
2857.99	1.97943	2857.99	3.85557	2857.99	5.0842	2857.99	6.42149	2857.99	7.94576
2859.92	2.07852	2859.92	3.88187	2859.92	5.06443	2859.92	6.42777	2859.92	7.95425
2861.84	2.15921	2861.84	3.90043	2861.84	5.07004	2861.84	6.43267	2861.84	7.97403
2863.77	2.21479	2863.77	3.91056	2863.77	5.08218	2863.77	6.4307	2863.77	7.9752
2865.7	2.2526	2865.7	3.92249	2865.7	5.08033	2865.7	6.42563	2865.7	7.96285
2867.63	2.26784	2867.63	3.9234	2867.63	5.06584	2867.63	6.42098	2867.63	7.96382
2869.56	2.27103	2869.56	3.91501	2869.56	5.061	2869.56	6.43124	2869.56	7.96051
2871.49	2.26852	2871.49	3.90867	2871.49	5.06411	2871.49	6.43279	2871.49	7.95584
2873.41	2.26627	2873.41	3.90386	2873.41	5.06808	2873.41	6.42701	2873.41	7.96304
2875.34	2.26732	2875.34	3.90054	2875.34	5.07047	2875.34	6.42329	2875.34	7.97346
2877.27	2.27414	2877.27	3.90899	2877.27	5.07942	2877.27	6.42392	2877.27	7.97277
2879.2	2.28405	2879.2	3.91776	2879.2	5.08758	2879.2	6.42405	2879.2	7.95473
2881.13	2.27896	2881.13	3.90987	2881.13	5.07315	2881.13	6.42785	2881.13	7.94975
2883.06	2.2692	2883.06	3.89958	2883.06	5.05816	2883.06	6.41939	2883.06	7.96112
2884.99	2.25826	2884.99	3.89573	2884.99	5.06925	2884.99	6.4147	2884.99	7.95802
2886.91	2.23914	2886.91	3.89189	2886.91	5.07746	2886.91	6.42369	2886.91	7.95542
2888.84	2.22408	2888.84	3.89599	2888.84	5.06824	2888.84	6.43975	2888.84	7.95096
2890.77	2.20511	2890.77	3.8895	2890.77	5.06229	2890.77	6.42995	2890.77	7.954
2892.7	2.18501	2892.7	3.87845	2892.7	5.064	2892.7	6.41472	2892.7	7.96538
2894.63	2.16284	2894.63	3.8734	2894.63	5.0641	2894.63	6.42416	2894.63	7.96465
2896.56	2.12513	2896.56	3.84997	2896.56	5.07216	2896.56	6.43473	2896.56	7.94949
2898.49	2.08971	2898.49	3.83442	2898.49	5.06936	2898.49	6.43098	2898.49	7.96164
2900.41	2.06454	2900.41	3.82605	2900.41	5.07186	2900.41	6.41962	2900.41	7.96182
2902.34	2.03495	2902.34	3.81677	2902.34	5.07975	2902.34	6.41794	2902.34	7.9584
2904.27	1.98679	2904.27	3.80502	2904.27	5.07396	2904.27	6.42405	2904.27	7.94617
2906.2	1.92671	2906.2	3.78768	2906.2	5.06857	2906.2	6.41692	2906.2	7.95256
2908.13	1.8556	2908.13	3.76594	2908.13	5.07411	2908.13	6.42717	2908.13	7.96797
2910.06	1.76586	2910.06	3.7464	2910.06	5.07259	2910.06	6.43991	2910.06	7.97598
2911.99	1.67422	2911.99	3.72035	2911.99	5.07455	2911.99	6.43476	2911.99	7.97792
2913.91	1.55569	2913.91	3.67727	2913.91	5.08122	2913.91	6.43243	2913.91	7.97682
2915.84	1.41312	2915.84	3.64035	2915.84	5.06723	2915.84	6.43014	2915.84	7.96858
2917.77	1.28307	2917.77	3.61691	2917.77	5.06819	2917.77	6.42159	2917.77	7.94526
2919.7	1.17944	2919.7	3.59209	2919.7	5.06892	2919.7	6.42582	2919.7	7.93561
2921.63	1.10596	2921.63	3.56509	2921.63	5.06614	2921.63	6.41753	2921.63	7.95203
2923.55	1.09492	2923.55	3.56376	2923.55	5.06766	2923.55	6.40901	2923.55	7.94684
2925.48	1.15137	2925.48	3.57809	2925.48	5.07798	2925.48	6.40414	2925.48	7.94932
2927.41	1.24813	2927.41	3.59982	2927.41	5.08095	2927.41	6.41748	2927.41	7.94522
2929.34	1.36365	2929.34	3.62518	2929.34	5.08627	2929.34	6.42344	2929.34	7.94629
2931.27	1.49797	2931.27	3.66295	2931.27	5.08872	2931.27	6.43022	2931.27	7.96454
2933.2	1.62616	2933.2	3.69758	2933.2	5.07981	2933.2	6.42537	2933.2	7.98137
2935.13	1.74892	2935.13	3.73988	2935.13	5.07483	2935.13	6.42043	2935.13	7.98381
2937.05	1.8706	2937.05	3.78059	2937.05	5.07329	2937.05	6.41617	2937.05	7.96914
2938.98	1.97627	2938.98	3.81423	2938.98	5.07021	2938.98	6.41946	2938.98	7.96989
2940.91	2.05381	2940.91	3.84432	2940.91	5.07848	2940.91	6.42523	2940.91	7.97557
2942.84	2.11317	2942.84	3.86632	2942.84	5.07467	2942.84	6.42164	2942.84	7.95866
2944.77	2.15929	2944.77	3.88511	2944.77	5.07022	2944.77	6.43008	2944.77	7.96437
2946.7	2.1877	2946.7	3.89803	2946.7	5.07116	2946.7	6.42866	2946.7	7.96488
2948.62	2.20282	2948.62	3.90037	2948.62	5.07544	2948.62	6.42326	2948.62	7.96301
2950.55	2.2052	2950.55	3.90199	2950.55	5.07779	2950.55	6.41626	2950.55	7.95671
2952.48	2.18988	2952.48	3.89945	2952.48	5.07137	2952.48	6.41993	2952.48	7.95487
2954.41	2.18769	2954.41	3.898	2954.41	5.0601	2954.41	6.42272	2954.41	7.9674
2956.34	2.20696	2956.34	3.90049	2956.34	5.06378	2956.34	6.42449	2956.34	7.97436
2958.27	2.24116	2958.27	3.9129	2958.27	5.08299	2958.27	6.42642	2958.27	7.97788
2960.2	2.27526	2960.2	3.93395	2960.2	5.0801	2960.2	6.41802	2960.2	7.96543
2962.12	2.30478	2962.12	3.94842	2962.12	5.07274	2962.12	6.42317	2962.12	7.97541
2964.05	2.32883	2964.05	3.94218	2964.05	5.07276	2964.05	6.4275	2964.05	7.99803
2965.98	2.35189	2965.98	3.93652	2965.98	5.07661	2965.98	6.42625	2965.98	7.99406
2967.91	2.3966	2967.91	3.96064	2967.91	5.07722	2967.91	6.41304	2967.91	7.97837
2969.84	2.43548	2969.84	3.98687	2969.84	5.07366	2969.84	6.41827	2969.84	7.97799
2971.77	2.44103	2971.77	3.9796	2971.77	5.07054	2971.77	6.42041	2971.77	7.9779
2973.7	2.44346	2973.7	3.96491	2973.7	5.06903	2973.7	6.42487	2973.7	7.95722
2975.62	2.4532	2975.62	3.97087	2975.62	5.07689	2975.62	6.4338	2975.62	7.96344
2977.55	2.4612	2977.55	3.97491	2977.55	5.07799	2977.55	6.43585	2977.55	7.95863
2979.48	2.47954	2979.48	3.97601	2979.48	5.06536	2979.48	6.42727	2979.48	7.94076
2981.41	2.49584	2981.41	3.98679	2981.41	5.07113	2981.41	6.42882	2981.41	7.94574
2983.34	2.49511	2983.34	3.98901	2983.34	5.06959	2983.34	6.42505	2983.34	7.95154
2985.27	2.47029	2985.27	3.97259	2985.27	5.05256	2985.27	6.41706	2985.27	7.94052
2987.2	2.45803	2987.2	3.96343	2987.2	5.04709	2987.2	6.42161	2987.2	7.94214
2989.12	2.46753	2989.12	3.97112	2989.12	5.05875	2989.12	6.42682	2989.12	7.93695
2991.05	2.46138	2991.05	3.96806	2991.05	5.06366	2991.05	6.41946	2991.05	7.91618
2992.98	2.43663	2992.98	3.95502	2992.98	5.06131	2992.98	6.42505	2992.98	7.92599
2994.91	2.43627	2994.91	3.96273	2994.91	5.06034	2994.91	6.42727	2994.91	7.93567
2996.84	2.44601	2996.84	3.98905	2996.84	5.06439	2996.84	6.43524	2996.84	7.92546
2998.77	2.45978	2998.77	4.00081	2998.77	5.05303	2998.77	6.42602	2998.77	7.91297
3000.69	2.4773	3000.69	4.00072	3000.69	5.05472	3000.69	6.4233	3000.69	7.90173
3002.62	2.4456	3002.62	3.96763	3002.62	5.06142	3002.62	6.42572	3002.62	7.90978
3004.55	2.42482	3004.55	3.9579	3004.55	5.04697	3004.55	6.42405	3004.55	7.92723
3006.48	2.44774	3006.48	3.97558	3006.48	5.04238	3006.48	6.42329	3006.48	7.92576
3008.41	2.43355	3008.41	3.94681	3008.41	5.04778	3008.41	6.43885	3008.41	7.90591
3010.34	2.40682	3010.34	3.90676	3010.34	5.03416	3010.34	6.42469	3010.34	7.89694
3012.26	2.40046	3012.26	3.88996	3012.26	5.02674	3012.26	6.41335	3012.26	7.89127
3014.19	2.42411	3014.19	3.91131	3014.19	5.04048	3014.19	6.42364	3014.19	7.89013
3016.12	2.46903	3016.12	3.95605	3016.12	5.04951	3016.12	6.43124	3016.12	7.89926
3018.05	2.51476	3018.05	3.9992	3018.05	5.04569	3018.05	6.43003	3018.05	7.89183
3019.98	2.52946	3019.98	4.00234	3019.98	5.05628	3019.98	6.42539	3019.98	7.89489
3021.91	2.51964	3021.91	3.98301	3021.91	5.05205	3021.91	6.4282	3021.91	7.8996
3023.84	2.49093	3023.84	3.96826	3023.84	5.03449	3023.84	6.43111	3023.84	7.896
3025.76	2.48835	3025.76	3.96572	3025.76	5.03762	3025.76	6.41666	3025.76	7.91063
3027.69	2.50721	3027.69	3.96596	3027.69	5.04449	3027.69	6.4052	3027.69	7.91157
3029.62	2.44191	3029.62	3.88358	3029.62	5.04612	3029.62	6.40821	3029.62	7.89597
3031.55	2.38712	3031.55	3.82637	3031.55	5.06065	3031.55	6.42433	3031.55	7.88933
3033.48	2.43758	3033.48	3.88422	3033.48	5.07439	3033.48	6.41517	3033.48	7.90557
3035.41	2.49446	3035.41	3.9399	3035.41	5.08009	3035.41	6.43276	3035.41	7.91947
3037.34	2.52418	3037.34	3.97422	3037.34	5.05454	3037.34	6.41455	3037.34	7.91464
3039.26	2.52785	3039.26	3.98852	3039.26	5.04265	3039.26	6.39069	3039.26	7.89968
3041.19	2.53834	3041.19	4.00656	3041.19	5.04181	3041.19	6.38665	3041.19	7.88918
3043.12	2.54658	3043.12	4.00725	3043.12	5.04809	3043.12	6.38681	3043.12	7.88836
3045.05	2.55255	3045.05	4.00075	3045.05	5.0443	3045.05	6.39836	3045.05	7.89233
3046.98	2.51842	3046.98	3.94479	3046.98	5.0562	3046.98	6.42521	3046.98	7.89572
3048.91	2.49542	3048.91	3.92959	3048.91	5.07368	3048.91	6.42806	3048.91	7.8977
3050.83	2.52193	3050.83	3.9798	3050.83	5.07207	3050.83	6.40995	3050.83	7.90633
3052.76	2.54026	3052.76	3.99635	3052.76	5.06699	3052.76	6.39627	3052.76	7.90025
3054.69	2.49132	3054.69	3.93643	3054.69	5.07223	3054.69	6.42043	3054.69	7.89028
3056.62	2.47546	3056.62	3.91622	3056.62	5.07969	3056.62	6.42237	3056.62	7.88564
3058.55	2.52127	3058.55	3.95865	3058.55	5.07007	3058.55	6.4108	3058.55	7.90196
3060.48	2.52287	3060.48	3.9617	3060.48	5.05939	3060.48	6.41367	3060.48	7.89951
3062.41	2.48176	3062.41	3.91397	3062.41	5.03534	3062.41	6.4001	3062.41	7.89018
3064.33	2.44317	3064.33	3.86762	3064.33	5.02097	3064.33	6.39241	3064.33	7.88446
3066.26	2.45417	3066.26	3.88284	3066.26	5.06058	3066.26	6.42369	3066.26	7.88372
3068.19	2.50446	3068.19	3.94211	3068.19	5.07387	3068.19	6.41935	3068.19	7.88572
3070.12	2.54378	3070.12	3.98793	3070.12	5.0563	3070.12	6.40382	3070.12	7.88151
3072.05	2.53428	3072.05	3.97021	3072.05	5.05344	3072.05	6.3951	3072.05	7.8818
3073.98	2.53967	3073.98	3.95858	3073.98	5.04135	3073.98	6.38474	3073.98	7.87353
3075.9	2.52285	3075.9	3.93457	3075.9	5.0168	3075.9	6.38006	3075.9	7.87486
3077.83	2.46264	3077.83	3.88066	3077.83	5.02559	3077.83	6.37089	3077.83	7.8828
3079.76	2.43702	3079.76	3.85568	3079.76	5.0315	3079.76	6.36297	3079.76	7.87801
3081.69	2.45884	3081.69	3.87895	3081.69	5.0232	3081.69	6.35498	3081.69	7.87094
3083.62	2.49871	3083.62	3.92163	3083.62	5.02291	3083.62	6.34654	3083.62	7.86714
3085.55	2.51156	3085.55	3.93858	3085.55	5.03329	3085.55	6.37882	3085.55	7.87181
3087.47	2.50769	3087.47	3.92502	3087.47	5.03839	3087.47	6.3943	3087.47	7.87661
3089.4	2.51382	3089.4	3.93092	3089.4	5.0435	3089.4	6.39509	3089.4	7.8773
3091.33	2.51625	3091.33	3.93401	3091.33	5.0438	3091.33	6.38897	3091.33	7.87881
3093.26	2.48235	3093.26	3.89346	3093.26	5.0319	3093.26	6.38448	3093.26	7.86531
3095.19	2.41357	3095.19	3.83704	3095.19	5.01525	3095.19	6.38155	3095.19	7.8654
3097.12	2.41075	3097.12	3.8442	3097.12	5.01554	3097.12	6.3606	3097.12	7.87028
3099.05	2.38684	3099.05	3.81258	3099.05	5.01541	3099.05	6.35064	3099.05	7.86211
3100.97	2.36755	3100.97	3.77773	3100.97	5.01241	3100.97	6.3508	3100.97	7.85266
3102.9	2.41127	3102.9	3.8231	3102.9	5.01559	3102.9	6.34426	3102.9	7.85357
3104.83	2.4483	3104.83	3.85752	3104.83	5.02705	3104.83	6.35088	3104.83	7.86387
3106.76	2.446	3106.76	3.85155	3106.76	5.02018	3106.76	6.35924	3106.76	7.88273
3108.69	2.44736	3108.69	3.84751	3108.69	5.02432	3108.69	6.37263	3108.69	7.87719
3110.62	2.43027	3110.62	3.83398	3110.62	5.04103	3110.62	6.37224	3110.62	7.87326
3112.55	2.40214	3112.55	3.81115	3112.55	5.04078	3112.55	6.37238	3112.55	7.86914
3114.47	2.36022	3114.47	3.76142	3114.47	5.05124	3114.47	6.38614	3114.47	7.87315
3116.4	2.33365	3116.4	3.72925	3116.4	5.05754	3116.4	6.38144	3116.4	7.86609
3118.33	2.34243	3118.33	3.74276	3118.33	5.05438	3118.33	6.35792	3118.33	7.85817
3120.26	2.35376	3120.26	3.75494	3120.26	5.0552	3120.26	6.36893	3120.26	7.86559
3122.19	2.34267	3122.19	3.73816	3122.19	5.04665	3122.19	6.3748	3122.19	7.85302
3124.12	2.36403	3124.12	3.75071	3124.12	5.02899	3124.12	6.36491	3124.12	7.84141
3126.04	2.35707	3126.04	3.73615	3126.04	5.03401	3126.04	6.35274	3126.04	7.82603
3127.97	2.38538	3127.97	3.77682	3127.97	5.03545	3127.97	6.35681	3127.97	7.83486
3129.9	2.40611	3129.9	3.80086	3129.9	5.03746	3129.9	6.34672	3129.9	7.85821
3131.83	2.34492	3131.83	3.72029	3131.83	5.06341	3131.83	6.36674	3131.83	7.86216
3133.76	2.34261	3133.76	3.71475	3133.76	5.07404	3133.76	6.36527	3133.76	7.8651
3135.69	2.38792	3135.69	3.7685	3135.69	5.05018	3135.69	6.35076	3135.69	7.85802
3137.61	2.39891	3137.61	3.77694	3137.61	5.01927	3137.61	6.34406	3137.61	7.85051
3139.54	2.40784	3139.54	3.76966	3139.54	5.01788	3139.54	6.35459	3139.54	7.87127
3141.47	2.38786	3141.47	3.73705	3141.47	5.02563	3141.47	6.3561	3141.47	7.88888
3143.4	2.37455	3143.4	3.72566	3143.4	5.02086	3143.4	6.34143	3143.4	7.8666
3145.33	2.37671	3145.33	3.73878	3145.33	5.01847	3145.33	6.34976	3145.33	7.85086
3147.26	2.38085	3147.26	3.75104	3147.26	5.02228	3147.26	6.364	3147.26	7.84515
3149.19	2.36795	3149.19	3.73559	3149.19	5.02673	3149.19	6.3538	3149.19	7.83349
3151.11	2.3725	3151.11	3.71838	3151.11	5.04233	3151.11	6.34795	3151.11	7.82302
3153.04	2.37849	3153.04	3.72678	3153.04	5.03872	3153.04	6.33805	3153.04	7.83858
3154.97	2.37207	3154.97	3.72933	3154.97	5.03795	3154.97	6.34433	3154.97	7.84868
3156.9	2.36693	3156.9	3.71803	3156.9	5.04056	3156.9	6.3624	3156.9	7.84086
3158.83	2.36717	3158.83	3.71023	3158.83	5.03825	3158.83	6.35728	3158.83	7.84732
3160.76	2.36593	3160.76	3.71177	3160.76	5.04521	3160.76	6.35094	3160.76	7.85349
3162.68	2.35941	3162.68	3.70962	3162.68	5.04648	3162.68	6.36327	3162.68	7.8506
3164.61	2.34524	3164.61	3.69711	3164.61	5.03879	3164.61	6.36177	3164.61	7.8549
3166.54	2.33244	3166.54	3.68183	3166.54	5.03495	3166.54	6.35206	3166.54	7.85327
3168.47	2.3368	3168.47	3.66105	3168.47	5.03061	3168.47	6.33239	3168.47	7.84364
3170.4	2.33902	3170.4	3.65679	3170.4	5.02472	3170.4	6.33796	3170.4	7.85142
3172.33	2.3474	3172.33	3.66433	3172.33	5.02245	3172.33	6.35225	3172.33	7.8614
3174.26	2.3451	3174.26	3.6632	3174.26	5.03327	3174.26	6.36255	3174.26	7.85474
3176.18	2.26707	3176.18	3.59879	3176.18	5.06002	3176.18	6.34006	3176.18	7.83495
3178.11	2.22453	3178.11	3.55883	3178.11	5.07356	3178.11	6.33087	3178.11	7.83162
3180.04	2.28743	3180.04	3.61981	3180.04	5.05259	3180.04	6.35322	3180.04	7.84952
3181.97	2.30142	3181.97	3.63969	3181.97	5.02626	3181.97	6.35607	3181.97	7.85651
3183.9	2.27746	3183.9	3.59776	3183.9	5.02603	3183.9	6.33917	3183.9	7.84946
3185.83	2.29511	3185.83	3.60691	3185.83	5.02903	3185.83	6.3416	3185.83	7.84463
3187.76	2.31504	3187.76	3.64877	3187.76	5.02961	3187.76	6.34311	3187.76	7.84022
3189.68	2.3011	3189.68	3.63129	3189.68	5.04301	3189.68	6.34346	3189.68	7.83663
3191.61	2.28961	3191.61	3.6125	3191.61	5.05343	3191.61	6.35663	3191.61	7.84472
3193.54	2.27853	3193.54	3.59794	3193.54	5.04672	3193.54	6.35604	3193.54	7.84944
3195.47	2.23888	3195.47	3.54776	3195.47	5.03045	3195.47	6.34711	3195.47	7.83639
3197.4	2.1913	3197.4	3.48437	3197.4	5.01771	3197.4	6.34817	3197.4	7.85425
3199.33	2.21526	3199.33	3.49233	3199.33	5.03419	3199.33	6.35139	3199.33	7.88129
3201.26	2.24544	3201.26	3.53054	3201.26	5.04767	3201.26	6.35772	3201.26	7.86336
3203.18	2.26154	3203.18	3.56584	3203.18	5.0416	3203.18	6.35124	3203.18	7.84854
3205.11	2.26464	3205.11	3.56838	3205.11	5.03183	3205.11	6.35057	3205.11	7.84324
3207.04	2.24767	3207.04	3.52268	3207.04	5.04557	3207.04	6.33621	3207.04	7.85919
3208.97	2.20697	3208.97	3.46249	3208.97	5.06268	3208.97	6.32434	3208.97	7.86319
3210.9	2.19987	3210.9	3.47405	3210.9	5.04396	3210.9	6.33837	3210.9	7.8639
3212.82	2.16518	3212.82	3.44321	3212.82	5.04683	3212.82	6.38795	3212.82	7.86388
3214.75	2.15808	3214.75	3.42401	3214.75	5.05516	3214.75	6.38189	3214.75	7.8458
3216.68	2.17226	3216.68	3.43834	3216.68	5.03998	3216.68	6.32758	3216.68	7.84372
3218.61	2.13114	3218.61	3.38945	3218.61	5.03757	3218.61	6.31193	3218.61	7.86416
3220.54	2.15094	3220.54	3.40744	3220.54	5.05327	3220.54	6.34237	3220.54	7.86159
3222.47	2.20356	3222.47	3.47207	3222.47	5.05505	3222.47	6.34205	3222.47	7.86671
3224.4	2.21879	3224.4	3.48426	3224.4	5.04717	3224.4	6.34402	3224.4	7.8799
3226.32	2.19027	3226.32	3.45591	3226.32	5.05501	3226.32	6.36165	3226.32	7.86766
3228.25	2.17345	3228.25	3.43128	3228.25	5.06111	3228.25	6.37266	3228.25	7.87274
3230.18	2.16942	3230.18	3.4216	3230.18	5.05571	3230.18	6.35403	3230.18	7.88385
3232.11	2.17221	3232.11	3.41345	3232.11	5.06516	3232.11	6.35741	3232.11	7.86246
3234.04	2.18308	3234.04	3.42974	3234.04	5.06021	3234.04	6.34403	3234.04	7.84822
3235.97	2.19761	3235.97	3.45704	3235.97	5.0476	3235.97	6.31668	3235.97	7.86447
3237.9	2.21845	3237.9	3.47456	3237.9	5.04536	3237.9	6.30958	3237.9	7.87742
3239.82	2.21284	3239.82	3.46772	3239.82	5.04361	3239.82	6.32824	3239.82	7.87601
3241.75	2.18752	3241.75	3.43924	3241.75	5.06085	3241.75	6.36208	3241.75	7.86246
3243.68	2.14014	3243.68	3.36701	3243.68	5.08537	3243.68	6.37905	3243.68	7.84363
3245.61	2.15865	3245.61	3.39358	3245.61	5.07929	3245.61	6.37804	3245.61	7.84749
3247.54	2.23401	3247.54	3.46741	3247.54	5.04735	3247.54	6.3783	3247.54	7.85387
3249.47	2.25292	3249.47	3.47198	3249.47	5.03192	3249.47	6.37313	3249.47	7.85385
3251.39	2.22542	3251.39	3.45125	3251.39	5.02249	3251.39	6.35579	3251.39	7.84868
3253.32	2.16896	3253.32	3.39211	3253.32	5.03859	3253.32	6.3086	3253.32	7.84525
3255.25	2.1778	3255.25	3.38731	3255.25	5.04717	3255.25	6.32285	3255.25	7.8602
3257.18	2.20547	3257.18	3.41011	3257.18	5.05265	3257.18	6.36404	3257.18	7.90017
3259.11	2.23865	3259.11	3.44525	3259.11	5.03591	3259.11	6.38287	3259.11	7.9015
3261.04	2.25437	3261.04	3.45618	3261.04	5.02618	3261.04	6.38926	3261.04	7.88
3262.97	2.24005	3262.97	3.45033	3262.97	5.04674	3262.97	6.37589	3262.97	7.87445
3264.89	2.22557	3264.89	3.43992	3264.89	5.05866	3264.89	6.3539	3264.89	7.85866
3266.82	2.2448	3266.82	3.45022	3266.82	5.06564	3266.82	6.37381	3266.82	7.86337
3268.75	2.25845	3268.75	3.45952	3268.75	5.05919	3268.75	6.37858	3268.75	7.88256
3270.68	2.24962	3270.68	3.43581	3270.68	5.0433	3270.68	6.37303	3270.68	7.88532
3272.61	2.19431	3272.61	3.35796	3272.61	5.03701	3272.61	6.38051	3272.61	7.86148
3274.54	2.17158	3274.54	3.32789	3274.54	5.0633	3274.54	6.35645	3274.54	7.83863
3276.47	2.1968	3276.47	3.36623	3276.47	5.08746	3276.47	6.34387	3276.47	7.84798
3278.39	2.24639	3278.39	3.43239	3278.39	5.07126	3278.39	6.37501	3278.39	7.88365
3280.32	2.27241	3280.32	3.45008	3280.32	5.06234	3280.32	6.37778	3280.32	7.8777
3282.25	2.2667	3282.25	3.44458	3282.25	5.05349	3282.25	6.35178	3282.25	7.85767
3284.18	2.27435	3284.18	3.45484	3284.18	5.05155	3284.18	6.35092	3284.18	7.85447
3286.11	2.29105	3286.11	3.45845	3286.11	5.04709	3286.11	6.38448	3286.11	7.85203
3288.04	2.28456	3288.04	3.42613	3288.04	5.03619	3288.04	6.39489	3288.04	7.86327
3289.96	2.26183	3289.96	3.40528	3289.96	5.04458	3289.96	6.39476	3289.96	7.86443
3291.89	2.23939	3291.89	3.40646	3291.89	5.05363	3291.89	6.38209	3291.89	7.87109
3293.82	2.28374	3293.82	3.43984	3293.82	5.04329	3293.82	6.37731	3293.82	7.87456
3295.75	2.28561	3295.75	3.43482	3295.75	5.04687	3295.75	6.37336	3295.75	7.88188
3297.68	2.28505	3297.68	3.42884	3297.68	5.05363	3297.68	6.37671	3297.68	7.89558
3299.61	2.31035	3299.61	3.44438	3299.61	5.03636	3299.61	6.36052	3299.61	7.88856
3301.53	2.32895	3301.53	3.47244	3301.53	5.03363	3301.53	6.37195	3301.53	7.87963
3303.46	2.3274	3303.46	3.47551	3303.46	5.04923	3303.46	6.38736	3303.46	7.88117
3305.39	2.29856	3305.39	3.45413	3305.39	5.06275	3305.39	6.37802	3305.39	7.88048
3307.32	2.23977	3307.32	3.37406	3307.32	5.0527	3307.32	6.37114	3307.32	7.88329
3309.25	2.24048	3309.25	3.34367	3309.25	5.0426	3309.25	6.35108	3309.25	7.88755
3311.18	2.24732	3311.18	3.37797	3311.18	5.03928	3311.18	6.3465	3311.18	7.90191
3313.11	2.25125	3313.11	3.40904	3313.11	5.04492	3313.11	6.36357	3313.11	7.91054
3315.03	2.30609	3315.03	3.4499	3315.03	5.05517	3315.03	6.37036	3315.03	7.89788
3316.96	2.33362	3316.96	3.45429	3316.96	5.05975	3316.96	6.39419	3316.96	7.90854
3318.89	2.33632	3318.89	3.44921	3318.89	5.07658	3318.89	6.40135	3318.89	7.91245
3320.82	2.33509	3320.82	3.45555	3320.82	5.08223	3320.82	6.38401	3320.82	7.8975
3322.75	2.31813	3322.75	3.43103	3322.75	5.05585	3322.75	6.37511	3322.75	7.88554
3324.68	2.29273	3324.68	3.40439	3324.68	5.02521	3324.68	6.37855	3324.68	7.86694
3326.61	2.29058	3326.61	3.41252	3326.61	5.04211	3326.61	6.3666	3326.61	7.85831
3328.53	2.32498	3328.53	3.45489	3328.53	5.05326	3328.53	6.36586	3328.53	7.88299
3330.46	2.34222	3330.46	3.46407	3330.46	5.05395	3330.46	6.39474	3330.46	7.89592
3332.39	2.32272	3332.39	3.43058	3332.39	5.05177	3332.39	6.38651	3332.39	7.89368
3334.32	2.27907	3334.32	3.38854	3334.32	5.05393	3334.32	6.37892	3334.32	7.89213
3336.25	2.27309	3336.25	3.3937	3336.25	5.05901	3336.25	6.38884	3336.25	7.87413
3338.18	2.31893	3338.18	3.43792	3338.18	5.05227	3338.18	6.36905	3338.18	7.88253
3340.1	2.36336	3340.1	3.46359	3340.1	5.05874	3340.1	6.36681	3340.1	7.89194
3342.03	2.37826	3342.03	3.48153	3342.03	5.06315	3342.03	6.36646	3342.03	7.87379
3343.96	2.36987	3343.96	3.49613	3343.96	5.05414	3343.96	6.39569	3343.96	7.8658
3345.89	2.35707	3345.89	3.50199	3345.89	5.04726	3345.89	6.40036	3345.89	7.88536
3347.82	2.36167	3347.82	3.49841	3347.82	5.03858	3347.82	6.38022	3347.82	7.89782
3349.75	2.35472	3349.75	3.4813	3349.75	5.0394	3349.75	6.35596	3349.75	7.92063
3351.68	2.34773	3351.68	3.4693	3351.68	5.06781	3351.68	6.36275	3351.68	7.91662
3353.6	2.31574	3353.6	3.4265	3353.6	5.07106	3353.6	6.3624	3353.6	7.87808
3355.53	2.29387	3355.53	3.40189	3355.53	5.07459	3355.53	6.3663	3355.53	7.87438
3357.46	2.30652	3357.46	3.41876	3357.46	5.05798	3357.46	6.38624	3357.46	7.8971
3359.39	2.29331	3359.39	3.4053	3359.39	5.02984	3359.39	6.40647	3359.39	7.89014
3361.32	2.27012	3361.32	3.36728	3361.32	5.02572	3361.32	6.39273	3361.32	7.88755
3363.25	2.25849	3363.25	3.34432	3363.25	5.0407	3363.25	6.38145	3363.25	7.86869
3365.17	2.22219	3365.17	3.32423	3365.17	5.04866	3365.17	6.38693	3365.17	7.87277
3367.1	2.2432	3367.1	3.3534	3367.1	5.0442	3367.1	6.37586	3367.1	7.89995
3369.03	2.30981	3369.03	3.4164	3369.03	5.03826	3369.03	6.38088	3369.03	7.91683
3370.96	2.34179	3370.96	3.46083	3370.96	5.04794	3370.96	6.40387	3370.96	7.89298
3372.89	2.33203	3372.89	3.4533	3372.89	5.05877	3372.89	6.40464	3372.89	7.88486
3374.82	2.3314	3374.82	3.4381	3374.82	5.06354	3374.82	6.39181	3374.82	7.89756
3376.74	2.31939	3376.74	3.4193	3376.74	5.06235	3376.74	6.4015	3376.74	7.88484
3378.67	2.31557	3378.67	3.43156	3378.67	5.0582	3378.67	6.40793	3378.67	7.88239
3380.6	2.31285	3380.6	3.4435	3380.6	5.0514	3380.6	6.40933	3380.6	7.89422
3382.53	2.27199	3382.53	3.38736	3382.53	5.0499	3382.53	6.39189	3382.53	7.89524
3384.46	2.23131	3384.46	3.31695	3384.46	5.05232	3384.46	6.38731	3384.46	7.90685
3386.39	2.27831	3386.39	3.36483	3386.39	5.05174	3386.39	6.38943	3386.39	7.9111
3388.32	2.33062	3388.32	3.43091	3388.32	5.03826	3388.32	6.39826	3388.32	7.91194
3390.24	2.32392	3390.24	3.43244	3390.24	5.04173	3390.24	6.44188	3390.24	7.91604
3392.17	2.31517	3392.17	3.41026	3392.17	5.03803	3392.17	6.52994	3392.17	7.9097
3394.1	2.32247	3394.1	3.41069	3394.1	5.04317	3394.1	6.49106	3394.1	7.91395
3396.03	2.33736	3396.03	3.42297	3396.03	5.03159	3396.03	6.44938	3396.03	7.92661
3397.96	2.36618	3397.96	3.4406	3397.96	5.0285	3397.96	6.42551	3397.96	7.90792
3399.89	2.36154	3399.89	3.42879	3399.89	5.04863	3399.89	6.4063	3399.89	7.90197
3401.82	2.32158	3401.82	3.40101	3401.82	5.05035	3401.82	6.43654	3401.82	7.90905
3403.74	2.28792	3403.74	3.3941	3403.74	5.04902	3403.74	6.42864	3403.74	7.91945
3405.67	2.30625	3405.67	3.40903	3405.67	5.05532	3405.67	6.38386	3405.67	7.91915
3407.6	2.33006	3407.6	3.41061	3407.6	5.05476	3407.6	6.36758	3407.6	7.9095
3409.53	2.32963	3409.53	3.40289	3409.53	5.04565	3409.53	6.37343	3409.53	7.90364
3411.46	2.34199	3411.46	3.42199	3411.46	5.05392	3411.46	6.40001	3411.46	7.8928
3413.39	2.35297	3413.39	3.41463	3413.39	5.07098	3413.39	6.4129	3413.39	7.89526
3415.31	2.34655	3415.31	3.40937	3415.31	5.07444	3415.31	6.39468	3415.31	7.91445
3417.24	2.33112	3417.24	3.39955	3417.24	5.05264	3417.24	6.40642	3417.24	7.92131
3419.17	2.31753	3419.17	3.3745	3419.17	5.0341	3419.17	6.52023	3419.17	7.93133
3421.1	2.33174	3421.1	3.37122	3421.1	5.00546	3421.1	6.52149	3421.1	7.9092
3423.03	2.34036	3423.03	3.36969	3423.03	5.01273	3423.03	6.4067	3423.03	7.90005
3424.96	2.33369	3424.96	3.36314	3424.96	5.03181	3424.96	6.3625	3424.96	7.89617
3426.89	2.35001	3426.89	3.37366	3426.89	5.03135	3426.89	6.37955	3426.89	7.88366
3428.81	2.37029	3428.81	3.38729	3428.81	5.01628	3428.81	6.39625	3428.81	7.86874
3430.74	2.38209	3430.74	3.39643	3430.74	5.00637	3430.74	6.39832	3430.74	7.87565
3432.67	2.39087	3432.67	3.39499	3432.67	4.99038	3432.67	6.37695	3432.67	7.89512
3434.6	2.3862	3434.6	3.3814	3434.6	4.98532	3434.6	6.39113	3434.6	7.90464
3436.53	2.39277	3436.53	3.37581	3436.53	4.99559	3436.53	6.42885	3436.53	7.92252
3438.46	2.39963	3438.46	3.3844	3438.46	4.98726	3438.46	6.44541	3438.46	7.91809
3440.39	2.39	3440.39	3.37304	3440.39	4.9496	3440.39	6.47691	3440.39	7.92547
3442.31	2.42615	3442.31	3.39009	3442.31	4.93021	3442.31	6.48145	3442.31	7.92038
3444.24	2.41115	3444.24	3.36952	3444.24	4.98997	3444.24	6.34615	3444.24	7.88869
3446.17	2.39368	3446.17	3.36821	3446.17	5.06506	3446.17	6.29807	3446.17	7.89471
3448.1	2.39851	3448.1	3.37366	3448.1	5.07295	3448.1	6.37998	3448.1	7.90988
3450.03	2.37934	3450.03	3.35926	3450.03	5.061	3450.03	6.3935	3450.03	7.91331
3451.95	2.39948	3451.95	3.38361	3451.95	5.06441	3451.95	6.38199	3451.95	7.91915
3453.88	2.39376	3453.88	3.37687	3453.88	5.05473	3453.88	6.38547	3453.88	7.93171
3455.81	2.38952	3455.81	3.36141	3455.81	5.04055	3455.81	6.36359	3455.81	7.91574
3457.74	2.39007	3457.74	3.35293	3457.74	5.05529	3457.74	6.34423	3457.74	7.90338
3459.67	2.40284	3459.67	3.36685	3459.67	5.06598	3459.67	6.37073	3459.67	7.90581
3461.6	2.41479	3461.6	3.39034	3461.6	5.07096	3461.6	6.44252	3461.6	7.90615
3463.53	2.43629	3463.53	3.40012	3463.53	5.05294	3463.53	6.42182	3463.53	7.90871
3465.45	2.4307	3465.45	3.3913	3465.45	5.03847	3465.45	6.38526	3465.45	7.89935
3467.38	2.4233	3467.38	3.39251	3467.38	5.04478	3467.38	6.39186	3467.38	7.88592
3469.31	2.41762	3469.31	3.39628	3469.31	5.07351	3469.31	6.35591	3469.31	7.89057
3471.24	2.41978	3471.24	3.40455	3471.24	5.05893	3471.24	6.37627	3471.24	7.90173
3473.17	2.41485	3473.17	3.40476	3473.17	5.04891	3473.17	6.4043	3473.17	7.90956
3475.1	2.44608	3475.1	3.44229	3475.1	5.04737	3475.1	6.41576	3475.1	7.93384
3477.03	2.45797	3477.03	3.44518	3477.03	5.05228	3477.03	6.39788	3477.03	7.95345
3478.95	2.45513	3478.95	3.43754	3478.95	5.03693	3478.95	6.43444	3478.95	7.95198
3480.88	2.47208	3480.88	3.47471	3480.88	5.05177	3480.88	6.42938	3480.88	7.94158
3482.81	2.47811	3482.81	3.49907	3482.81	5.06339	3482.81	6.38537	3482.81	7.90415
3484.74	2.46146	3484.74	3.47758	3484.74	5.03751	3484.74	6.39955	3484.74	7.9267
3486.67	2.45639	3486.67	3.48778	3486.67	5.0058	3486.67	6.46032	3486.67	7.96484
3488.6	2.46865	3488.6	3.52	3488.6	5.02236	3488.6	6.45946	3488.6	7.97304
3490.53	2.49278	3490.53	3.54754	3490.53	5.06535	3490.53	6.42104	3490.53	7.97163
3492.45	2.48076	3492.45	3.52594	3492.45	5.06388	3492.45	6.38055	3492.45	7.96456
3494.38	2.4425	3494.38	3.49733	3494.38	5.04887	3494.38	6.37432	3494.38	7.9402
3496.31	2.44991	3496.31	3.53098	3496.31	5.07218	3496.31	6.40375	3496.31	7.92929
3498.24	2.48991	3498.24	3.55695	3498.24	5.07556	3498.24	6.41058	3498.24	7.94817
3500.17	2.4906	3500.17	3.56161	3500.17	5.05399	3500.17	6.44053	3500.17	7.97457

## Sheet: Supp. Fig. 5
Supp. Fig. 5a. IDS vs. VGS of NH4I In-FET					Supp. Fig. 5b. C-V characteristics
Forward scan		Backward scan			Applied Voltage (V)	Capacitance (F)
VGS (V)	IDS (A)	VGS (V)	IDS (A)		100	3.34788e-09
-40	8.1652e-09	40	6.7233e-06		99	3.34462e-09
-39	7.6621e-09	39	5.90603e-06		98	3.34038e-09
-38	7.2299e-09	38	5.14429e-06		97	3.3377e-09
-37	6.9869e-09	37	4.42885e-06		96	3.33441e-09
-36	6.7254e-09	36	3.76998e-06		95	3.33228e-09
-35	6.6139e-09	35	3.16711e-06		94	3.3299e-09
-34	6.5339e-09	34	2.62375e-06		93	3.32682e-09
-33	6.5679e-09	33	2.13884e-06		92	3.32425e-09
-32	6.5595e-09	32	1.71311e-06		91	3.32017e-09
-31	6.674e-09	31	1.35434e-06		90	3.31977e-09
-30	6.8351e-09	30	1.04992e-06		89	3.3165e-09
-29	6.8701e-09	29	8.72118e-07		88	3.31341e-09
-28	7.2611e-09	28	7.6797e-07		87	3.30966e-09
-27	7.5818e-09	27	5.48158e-07		86	3.30724e-09
-26	7.9632e-09	26	4.77422e-07		85	3.3052e-09
-25	8.4224e-09	25	3.75576e-07		84	3.30174e-09
-24	8.9636e-09	24	2.87315e-07		83	3.29898e-09
-23	9.6385e-09	23	2.15945e-07		82	3.29342e-09
-22	1.02173e-08	22	1.61179e-07		81	3.29278e-09
-21	1.12305e-08	21	1.19742e-07		80	3.28892e-09
-20	1.23334e-08	20	9.14069e-08		79	3.28607e-09
-19	1.35848e-08	19	6.24708e-08		78	3.28106e-09
-18	1.50357e-08	18	4.60888e-08		77	3.27852e-09
-17	1.67413e-08	17	3.5286e-08		76	3.27477e-09
-16	1.87995e-08	16	2.79065e-08		75	3.27101e-09
-15	2.11191e-08	15	2.2819e-08		74	3.26619e-09
-14	2.41409e-08	14	1.90864e-08		73	3.26264e-09
-13	2.76961e-08	13	1.63937e-08		72	3.25801e-09
-12	3.19731e-08	12	1.44032e-08		71	3.2552e-09
-11	3.72024e-08	11	1.28365e-08		70	3.25036e-09
-10	4.35716e-08	10	1.16904e-08		69	3.24543e-09
-9	5.14729e-08	9	1.06459e-08		68	3.24087e-09
-8	6.13404e-08	8	9.8982e-09		67	3.23726e-09
-7	7.39018e-08	7	9.2449e-09		66	3.23173e-09
-6	8.97901e-08	6	8.7248e-09		65	3.22681e-09
-5	1.03695e-07	5	8.1695e-09		64	3.22066e-09
-4	1.22431e-07	4	7.8106e-09		63	3.21563e-09
-3	1.4829e-07	3	7.4175e-09		62	3.21077e-09
-2	1.83772e-07	2	7.0094e-09		61	3.20489e-09
-1	2.34222e-07	1	6.7924e-09		60	3.19935e-09
0	3.00457e-07	0	6.5393e-09		59	3.19293e-09
1	3.64656e-07	-1	6.3819e-09		58	3.18744e-09
2	4.54292e-07	-2	6.1357e-09		57	3.181e-09
3	5.67903e-07	-3	5.9349e-09		56	3.17392e-09
4	7.3541e-07	-4	5.7709e-09		55	3.16656e-09
5	1.14736e-06	-5	5.6132e-09		54	3.16043e-09
6	1.48494e-06	-6	5.3997e-09		53	3.15332e-09
7	1.81822e-06	-7	5.3562e-09		52	3.14529e-09
8	2.16958e-06	-8	5.3649e-09		51	3.13627e-09
9	2.55785e-06	-9	5.1404e-09		50	3.13033e-09
10	2.98354e-06	-10	4.9795e-09		49	3.12224e-09
11	3.44074e-06	-11	4.9448e-09		48	3.11406e-09
12	3.94631e-06	-12	4.8734e-09		47	3.10472e-09
13	4.48713e-06	-13	4.8038e-09		46	3.09592e-09
14	5.06055e-06	-14	4.6694e-09		45	3.08648e-09
15	5.68143e-06	-15	4.703e-09		44	3.0784e-09
16	6.33346e-06	-16	4.6258e-09		43	3.07844e-09
17	7.02535e-06	-17	4.604e-09		42	3.07425e-09
18	7.74687e-06	-18	4.5661e-09		41	3.06893e-09
19	8.49408e-06	-19	4.5224e-09		40	3.06261e-09
20	9.26967e-06	-20	4.3073e-09		39	3.05559e-09
21	1.00583e-05	-21	4.4027e-09		38	3.04743e-09
22	1.0874e-05	-22	4.4071e-09		37	3.04053e-09
23	1.11308e-05	-23	4.3207e-09		36	3.03158e-09
24	1.22487e-05	-24	4.3312e-09		35	3.02306e-09
25	1.32023e-05	-25	4.2591e-09		34	3.01347e-09
26	1.41211e-05	-26	4.2146e-09		33	3.00483e-09
27	1.50176e-05	-27	4.2703e-09		32	2.99488e-09
28	1.58911e-05	-28	4.2289e-09		31	2.98519e-09
29	1.67634e-05	-29	4.2291e-09		30	2.97482e-09
30	1.76178e-05	-30	4.1688e-09		29	2.96519e-09
31	1.84678e-05	-31	4.2281e-09		28	2.95456e-09
32	1.93063e-05	-32	4.2119e-09		27	2.94347e-09
33	2.01449e-05	-33	4.1972e-09		26	2.93323e-09
34	2.09745e-05	-34	4.2005e-09		25	2.92267e-09
35	2.17593e-05	-35	4.1292e-09		24	2.91165e-09
36	2.2599e-05	-36	4.2156e-09		23	2.9002e-09
37	2.34109e-05	-37	4.2322e-09		22	2.88941e-09
38	2.42051e-05	-38	4.2538e-09		21	2.87833e-09
39	2.49747e-05	-39	4.2501e-09		20	2.8672e-09
40	2.57391e-05	-40	4.2069e-09		19	2.85561e-09
					18	2.84496e-09
					17	2.83433e-09
					16	2.82264e-09
					15	2.81188e-09
					14	2.80052e-09
					13	2.78973e-09
					12	2.77869e-09
					11	2.76809e-09
					10	2.75716e-09
					9	2.7476e-09
					8	2.73685e-09
					7	2.72685e-09
					6	2.7172e-09
					5	2.70758e-09
					4	2.69879e-09
					3	2.68892e-09
					2	2.68018e-09
					1	2.66933e-09
					0	2.66151e-09
					-1	2.65324e-09
					-2	2.64481e-09
					-3	2.63628e-09
					-4	2.62861e-09
					-5	2.62106e-09
					-6	2.61312e-09
					-7	2.60647e-09
					-8	2.59939e-09
					-9	2.59213e-09
					-10	2.58534e-09
					-11	2.57898e-09
					-12	2.57173e-09
					-13	2.56689e-09
					-14	2.56007e-09
					-15	2.55437e-09
					-16	2.54892e-09
					-17	2.54396e-09
					-18	2.53824e-09
					-19	2.53348e-09
					-20	2.52835e-09
					-21	2.5227e-09
					-22	2.51831e-09
					-23	2.51363e-09
					-24	2.50855e-09
					-25	2.50385e-09
					-26	2.50037e-09
					-27	2.49671e-09
					-28	2.4925e-09
					-29	2.48874e-09
					-30	2.48378e-09
					-31	2.48093e-09
					-32	2.47808e-09
					-33	2.47411e-09
					-34	2.47042e-09
					-35	2.46742e-09
					-36	2.46326e-09
					-37	2.46154e-09
					-38	2.45766e-09
					-39	2.45455e-09
					-40	2.45222e-09
					-41	2.44989e-09
					-42	2.44718e-09
					-43	2.44452e-09
					-44	2.44269e-09
					-45	2.4396e-09
					-46	2.43778e-09
					-47	2.43567e-09
					-48	2.4335e-09
					-49	2.4317e-09
					-50	2.43003e-09
					-51	2.42663e-09
					-52	2.42491e-09
					-53	2.42373e-09
					-54	2.42141e-09
					-55	2.42013e-09
					-56	2.41792e-09
					-57	2.41672e-09
					-58	2.41478e-09
					-59	2.41363e-09
					-60	2.41184e-09
					-61	2.40934e-09
					-62	2.40869e-09
					-63	2.40745e-09
					-64	2.40568e-09
					-65	2.40497e-09
					-66	2.40376e-09
					-67	2.40184e-09
					-68	2.40138e-09
					-69	2.39974e-09
					-70	2.39782e-09
					-71	2.39731e-09
					-72	2.39574e-09
					-73	2.39433e-09
					-74	2.39355e-09
					-75	2.39298e-09
					-76	2.39145e-09
					-77	2.39096e-09
					-78	2.39068e-09
					-79	2.38917e-09
					-80	2.38758e-09
					-81	2.38689e-09
					-82	2.38541e-09
					-83	2.38498e-09
					-84	2.38437e-09
					-85	2.38269e-09
					-86	2.3828e-09
					-87	2.38195e-09
					-88	2.38156e-09
					-89	2.3804e-09
					-90	2.37962e-09
					-91	2.37889e-09
					-92	2.37825e-09
					-93	2.37762e-09
					-94	2.37703e-09
					-95	2.37544e-09
					-96	2.37566e-09
					-97	2.37444e-09
					-98	2.3737e-09
					-99	2.37398e-09
					-100	2.37361e-09

[truncated: 3 more sheets: Supp. Fig. 6, Supp. Fig. 7, Supp. Fig. 8]
